# Supplementary material for: Triaqua­bis{μ-N-[N-(4-meth­oxy-2-oxidobenzyl­idene)glyc­yl]glycinato(3−)}cadmium(II)dicopper(II) dihydrate
Source: Acta Crystallogr Sect E Struct Rep Online. 2009 Oct 3;65(Pt 11):m1281. doi: 10.1107/S1600536809039440 (PMC2971383; doi:10.1107/S1600536809039440)
Supplement: Supplementary file 1 [file e-65-m1281-sup1.cif]

##############################################################################
###                                                                        ###
###        Electronic paper (Acta Crystallographica Section E)             ###
###                                                                        ###
##############################################################################
#                                                                            #
# This CIF contains the data in a paper accepted for publication in Acta     #
# Crystallographica Section E. It conforms to the requirements of Notes      #
# for Authors for Section E, and has been peer reviewed under the auspices   #
# of the IUCr Commission on Journals.                                        #
#                                                                            #
# Full details of the Crystallographic Information File format               #
# are given in the paper "The Crystallographic Information File (CIF):       #
# a New Standard Archive File for Crystallography" by S. R. Hall, F. H.      #
# Allen and I. D. Brown [Acta Cryst. (1991), A47, 655-685].                  #
#                                                                            #
# The current version of the core CIF dictionary is obtainable from          #
# ftp://ftp.iucr.org/pub/cif_core.dic. The current version number is 2.4.    #
#                                                                            #
# Software is freely available for graphical display of the structure(s) in  #
# this CIF.  For information consult the CIF home page http://www.iucr.org/  #
# cif/home.html                                                              #
#                                                                            #
# This file may be used for bona fide research purposes within the           #
# scientific community so long as proper attribution is given to the journal # 
# article from which it was obtained.                                        #
#                                                                            #
##############################################################################
                                             
data_I
_audit_creation_method     SHELXL-97
_chemical_name_systematic
;
Triaquabis{\m-<i>N</i>-[<i>N</i>-(4-methoxy-2-\
oxidobenzylidene)glycyl]glycinato(3-)}cadmium(II)dicopper(II) dihydrate
;
_chemical_name_common     ?
_chemical_formula_moiety     'C24 H28 Cd Cu2 N4 O13, 2(H2 O)'
_chemical_formula_sum     'C24 H32 Cd Cu2 N4 O15'
_chemical_formula_iupac     '[Cd Cu2 (C12 H11 N2 O5)2 (H2 O1)3], 2H2 O'
_chemical_formula_weight     856.02
_chemical_melting_point     ?
_symmetry_cell_setting     triclinic
_symmetry_space_group_name_H-M     'P -1'
_symmetry_space_group_name_Hall     '-P 1'
loop_
    _symmetry_equiv_pos_as_xyz
    'x, y, z'
    '-x, -y, -z'
_cell_length_a     9.813(2)
_cell_length_b     12.547(3)
_cell_length_c     12.598(3)
_cell_angle_alpha     94.175(4)
_cell_angle_beta     103.168(3)
_cell_angle_gamma     90.148(4)
_cell_volume     1506.0(6)
_cell_formula_units_Z     2
_cell_measurement_reflns_used     6310
_cell_measurement_theta_min     2.41
_cell_measurement_theta_max     27.77
_cell_measurement_temperature     296(2)
_exptl_crystal_description     block
_exptl_crystal_colour     violet
_exptl_crystal_size_max     0.30
_exptl_crystal_size_mid     0.25
_exptl_crystal_size_min     0.22
_exptl_crystal_density_diffrn     1.888
_exptl_crystal_density_meas     ?
_exptl_crystal_density_method     'not measured'
_exptl_crystal_F_000     860
_exptl_absorpt_coefficient_mu     2.178
_exptl_absorpt_correction_type     'multi-scan'
_exptl_absorpt_process_details     '(SADABS; Sheldrick, 2004)'
_exptl_absorpt_correction_T_min     0.529
_exptl_absorpt_correction_T_max     0.619
_exptl_special_details
;
;
_diffrn_ambient_temperature     296(2)
_diffrn_radiation_type     MoK\a
_diffrn_radiation_wavelength     0.71073
_diffrn_radiation_source     'fine-focus sealed tube'
_diffrn_radiation_monochromator     graphite
_diffrn_measurement_device_type     'Bruker SMART APEX CCD'
_diffrn_measurement_method     '\f and \w'
_diffrn_detector_area_resol_mean     ?
_diffrn_reflns_number     7383
_diffrn_reflns_av_R_equivalents     0.0716
_diffrn_reflns_av_sigmaI/netI     0.0468
_diffrn_reflns_theta_min     2.13
_diffrn_reflns_theta_max     25.00
_diffrn_reflns_theta_full     25.00
_diffrn_measured_fraction_theta_max     0.977
_diffrn_measured_fraction_theta_full     0.977
_diffrn_reflns_limit_h_min     -11
_diffrn_reflns_limit_h_max     11
_diffrn_reflns_limit_k_min     -11
_diffrn_reflns_limit_k_max     14
_diffrn_reflns_limit_l_min     -14
_diffrn_reflns_limit_l_max     12
_diffrn_standards_number     0
_diffrn_standards_interval_count     .
_diffrn_standards_interval_time     .
_diffrn_standards_decay_%     ?
_refine_special_details
;
Refinement of <i>F</i>^2^ against ALL reflections. The weighted <i>R</i>-factor
<i>wR</i> and goodness of fit <i>S</i> are based on <i>F</i>^2^, conventional
<i>R</i>-factors <i>R</i> are based on <i>F</i>, with <i>F</i> set to zero for
negative <i>F</i>^2^. The threshold expression of <i>F</i>^2^ >
\s(<i>F</i>^2^) is used only for calculating <i>R</i>-factors(gt) <i>etc</i>.
and is not relevant to the choice of reflections for refinement.
<i>R</i>-factors based on <i>F</i>^2^ are statistically about twice as large
as those based on <i>F</i>, and <i>R</i>- factors based on ALL data will be
even larger.
;
_reflns_number_total     5169
_reflns_number_gt     4763
_reflns_threshold_expression     I>2\s(I)
_refine_ls_structure_factor_coef     Fsqd
_refine_ls_matrix_type     full
_refine_ls_R_factor_all     0.0431
_refine_ls_R_factor_gt     0.0409
_refine_ls_wR_factor_gt     0.1086
_refine_ls_wR_factor_ref     0.1104
_refine_ls_goodness_of_fit_ref     1.048
_refine_ls_restrained_S_all     1.048
_refine_ls_number_reflns     5169
_refine_ls_number_parameters     417
_refine_ls_number_restraints     0
_refine_ls_hydrogen_treatment     constr
_refine_ls_weighting_scheme     calc
_refine_ls_weighting_details
         'calc w=1/[\s^2^(Fo^2^)+(0.0755P)^2^+0.7984P] where P=(Fo^2^+2Fc^2^)/3'
_atom_sites_solution_hydrogens     geom
_atom_sites_solution_primary     direct
_atom_sites_solution_secondary     difmap
_refine_ls_shift/su_max     0.001
_refine_ls_shift/su_mean     0.000
_refine_diff_density_max     0.999
_refine_diff_density_min     -1.126
_refine_ls_extinction_method     none
_refine_ls_extinction_coef     ?
loop_
    _atom_type_symbol
    _atom_type_description
    _atom_type_scat_dispersion_real
    _atom_type_scat_dispersion_imag
    _atom_type_scat_source
    'C' 'C' 0.0033 0.0016
                         'International Tables Vol C Tables 4.2.6.8 and 6.1.1.4'
    'Cd' 'Cd' -0.8075 1.2024
                         'International Tables Vol C Tables 4.2.6.8 and 6.1.1.4'
    'Cu' 'Cu' 0.3201 1.2651
                         'International Tables Vol C Tables 4.2.6.8 and 6.1.1.4'
    'N' 'N' 0.0061 0.0033
                         'International Tables Vol C Tables 4.2.6.8 and 6.1.1.4'
    'O' 'O' 0.0106 0.0060
                         'International Tables Vol C Tables 4.2.6.8 and 6.1.1.4'
    'H' 'H' 0.0000 0.0000
                         'International Tables Vol C Tables 4.2.6.8 and 6.1.1.4'
_computing_data_collection     'SMART (Burker, 2002)'
_computing_cell_refinement     'SAINT-Plus (Bruker, 2003)'
_computing_data_reduction     'SAINT-Plus (Bruker, 2003)'
_computing_structure_solution     'SHELXS97 (Sheldrick, 2008)'
_computing_structure_refinement     'SHELXL97 (Sheldrick 2008)'
_computing_molecular_graphics
                      'SHELXTL (Sheldrick 2008) and DIAMOND (Brandenburg, 2006)'
_computing_publication_material     'SHELXTL (Sheldrick 2008)'
loop_
    _atom_site_type_symbol
    _atom_site_label
    _atom_site_fract_x
    _atom_site_fract_y
    _atom_site_fract_z
    _atom_site_U_iso_or_equiv
    _atom_site_adp_type
    _atom_site_calc_flag
    _atom_site_refinement_flags
    _atom_site_occupancy
    _atom_site_disorder_assembly
    _atom_site_disorder_group
    Cu Cu1 0.54611(4) 0.14993(3) 0.11223(4) 0.03071(14) Uani d . 1 . .
    Cu Cu2 -0.10904(4) 0.15156(3) 0.32980(3) 0.02996(14) Uani d . 1 . .
    Cd Cd1 0.20503(2) 0.285718(19) 0.19598(2) 0.03119(12) Uani d . 1 . .
    C C1 0.5331(4) -0.0578(3) 0.1873(3) 0.0314(7) Uani d . 1 . .
    C C2 0.4838(4) -0.1279(3) 0.2518(3) 0.0352(8) Uani d . 1 . .
    H H2 0.4140 -0.1058 0.2870 0.042 Uiso calc R 1 . .
    C C3 0.5367(4) -0.2297(3) 0.2644(3) 0.0368(8) Uani d . 1 . .
    C C4 0.6384(4) -0.2668(3) 0.2106(3) 0.0399(9) Uani d . 1 . .
    H H4 0.6698 -0.3365 0.2156 0.048 Uiso calc R 1 . .
    C C5 0.6902(4) -0.1979(3) 0.1506(3) 0.0379(8) Uani d . 1 . .
    H H5 0.7602 -0.2216 0.1162 0.046 Uiso calc R 1 . .
    C C6 0.6440(4) -0.0933(3) 0.1375(3) 0.0318(7) Uani d . 1 . .
    C C12 0.5260(5) -0.3950(3) 0.3460(4) 0.0538(11) Uani d . 1 . .
    H H12A 0.5008 -0.4342 0.2758 0.081 Uiso calc R 1 . .
    H H12B 0.4796 -0.4266 0.3957 0.081 Uiso calc R 1 . .
    H H12C 0.6255 -0.3972 0.3736 0.081 Uiso calc R 1 . .
    C C7 0.7203(4) -0.0258(3) 0.0834(3) 0.0340(8) Uani d . 1 . .
    H H7 0.7910 -0.0567 0.0540 0.041 Uiso calc R 1 . .
    C C8 0.7864(4) 0.1400(3) 0.0230(3) 0.0363(8) Uani d . 1 . .
    H H8A 0.7799 0.1131 -0.0522 0.044 Uiso calc R 1 . .
    H H8B 0.8833 0.1364 0.0624 0.044 Uiso calc R 1 . .
    C C9 0.7392(4) 0.2552(3) 0.0264(3) 0.0309(7) Uani d . 1 . .
    C C10 0.5513(4) 0.3681(3) 0.0622(3) 0.0351(8) Uani d . 1 . .
    H H10A 0.5175 0.3910 -0.0109 0.042 Uiso calc R 1 . .
    H H10B 0.6151 0.4227 0.1048 0.042 Uiso calc R 1 . .
    C C11 0.4297(4) 0.3510(3) 0.1151(3) 0.0319(8) Uani d . 1 . .
    C C13 -0.0359(4) -0.0660(3) 0.3442(3) 0.0305(7) Uani d . 1 . .
    C C18 -0.1321(4) -0.0824(3) 0.4113(3) 0.0335(8) Uani d . 1 . .
    C C17 -0.1393(4) -0.1828(3) 0.4521(3) 0.0386(8) Uani d . 1 . .
    H H17 -0.1992 -0.1922 0.4984 0.046 Uiso calc R 1 . .
    C C16 -0.0620(4) -0.2677(3) 0.4267(3) 0.0410(9) Uani d . 1 . .
    H H16 -0.0676 -0.3332 0.4559 0.049 Uiso calc R 1 . .
    C C15 0.0253(4) -0.2527(3) 0.3556(3) 0.0371(8) Uani d . 1 . .
    C C14 0.0404(4) -0.1550(3) 0.3168(3) 0.0344(8) Uani d . 1 . .
    H H18 0.1021 -0.1472 0.2717 0.041 Uiso calc R 1 . .
    C C24 0.1580(5) -0.3390(3) 0.2383(4) 0.0483(10) Uani d . 1 . .
    H H24A 0.0958 -0.3078 0.1789 0.072 Uiso calc R 1 . .
    H H24B 0.1793 -0.4104 0.2152 0.072 Uiso calc R 1 . .
    H H24C 0.2429 -0.2968 0.2601 0.072 Uiso calc R 1 . .
    C C19 -0.2290(4) -0.0041(3) 0.4348(3) 0.0347(8) Uani d . 1 . .
    H H19 -0.2887 -0.0233 0.4782 0.042 Uiso calc R 1 . .
    C C20 -0.3461(4) 0.1646(3) 0.4241(3) 0.0378(8) Uani d . 1 . .
    H H20A -0.3450 0.1684 0.5015 0.045 Uiso calc R 1 . .
    H H20B -0.4383 0.1395 0.3838 0.045 Uiso calc R 1 . .
    C C21 -0.3162(4) 0.2750(3) 0.3911(3) 0.0321(7) Uani d . 1 . .
    C C22 -0.1562(4) 0.3748(3) 0.3139(3) 0.0363(8) Uani d . 1 . .
    H H22A -0.1300 0.4271 0.3759 0.044 Uiso calc R 1 . .
    H H22B -0.2278 0.4051 0.2586 0.044 Uiso calc R 1 . .
    C C23 -0.0309(4) 0.3470(3) 0.2686(3) 0.0281(7) Uani d . 1 . .
    N N1 0.6983(3) 0.0738(2) 0.0726(2) 0.0318(6) Uani d . 1 . .
    N N2 0.6222(3) 0.2672(2) 0.0577(3) 0.0342(7) Uani d . 1 . .
    N N3 -0.2407(3) 0.0901(2) 0.4011(2) 0.0339(7) Uani d . 1 . .
    N N4 -0.2090(3) 0.2785(2) 0.3474(3) 0.0342(7) Uani d . 1 . .
    O O1 0.4761(3) 0.03723(19) 0.1772(2) 0.0352(6) Uani d . 1 . .
    O O2 0.8121(3) 0.3263(2) 0.0003(2) 0.0445(7) Uani d . 1 . .
    O O3 0.4089(3) 0.2550(2) 0.1407(2) 0.0348(6) Uani d . 1 . .
    O O4 0.3531(3) 0.4239(2) 0.1324(2) 0.0419(6) Uani d . 1 . .
    O O5 0.4843(3) -0.2862(2) 0.3354(2) 0.0467(7) Uani d . 1 . .
    O O6 -0.0138(3) 0.02539(18) 0.3055(2) 0.0348(6) Uani d . 1 . .
    O O7 -0.3929(3) 0.3516(2) 0.4086(2) 0.0435(7) Uani d . 1 . .
    O O8 0.0039(3) 0.24752(19) 0.2634(2) 0.0327(5) Uani d . 1 . .
    O O9 0.0383(3) 0.41583(19) 0.2384(2) 0.0352(6) Uani d . 1 . .
    O O10 0.0928(3) -0.3418(2) 0.3282(2) 0.0483(7) Uani d . 1 . .
    O O11 0.3254(3) 0.3184(2) 0.3709(2) 0.0412(6) Uani d . 1 . .
    H H11C 0.4125 0.3135 0.3739 0.062 Uiso d R 1 . .
    H H11D 0.3080 0.3810 0.3942 0.062 Uiso d R 1 . .
    O O12 0.0844(3) 0.2909(2) 0.0208(2) 0.0377(6) Uani d . 1 . .
    H H12D 0.0086 0.2548 0.0113 0.057 Uiso d R 1 . .
    H H12E 0.0657 0.3553 0.0074 0.057 Uiso d R 1 . .
    O O13 0.2045(3) 0.0988(2) 0.1947(3) 0.0557(8) Uani d . 1 . .
    H H13A 0.1389 0.0784 0.2229 0.084 Uiso d R 1 . .
    H H13C 0.2825 0.0788 0.2318 0.084 Uiso d R 1 . .
    O O14 0.2161(3) 0.4906(2) 0.4629(2) 0.0426(6) Uani d . 1 . .
    H H14A 0.2556 0.5506 0.4612 0.064 Uiso d R 1 . .
    H H14B 0.1309 0.4922 0.4286 0.064 Uiso d R 1 . .
    O O15 0.1553(3) 0.4549(2) 0.9108(3) 0.0534(8) Uani d . 1 . .
    H H15B 0.2321 0.4841 0.9461 0.080 Uiso d R 1 . .
    H H15C 0.0889 0.4979 0.9122 0.080 Uiso d R 1 . .
loop_
    _atom_site_aniso_label
    _atom_site_aniso_U_11
    _atom_site_aniso_U_22
    _atom_site_aniso_U_33
    _atom_site_aniso_U_12
    _atom_site_aniso_U_13
    _atom_site_aniso_U_23
    Cu1 0.0256(2) 0.0291(2) 0.0397(3) 0.00437(17) 0.01238(18) 0.00152(17)
    Cu2 0.0280(2) 0.0263(2) 0.0380(3) 0.00544(17) 0.01270(18) 0.00209(17)
    Cd1 0.02616(17) 0.03008(17) 0.03877(18) 0.00474(11) 0.01123(11) -0.00016(11)
    C1 0.0277(17) 0.0302(17) 0.0338(18) 0.0049(14) 0.0037(14) -0.0031(14)
    C2 0.0284(18) 0.0325(18) 0.044(2) 0.0067(14) 0.0072(15) 0.0018(15)
    C3 0.0324(19) 0.0315(18) 0.042(2) 0.0008(15) -0.0007(16) 0.0022(15)
    C4 0.043(2) 0.0287(18) 0.041(2) 0.0074(16) -0.0050(17) -0.0007(15)
    C5 0.0335(19) 0.0363(19) 0.040(2) 0.0089(15) 0.0029(16) -0.0068(15)
    C6 0.0276(17) 0.0320(18) 0.0331(18) 0.0035(14) 0.0032(14) -0.0040(14)
    C12 0.064(3) 0.036(2) 0.059(3) 0.004(2) 0.006(2) 0.0156(19)
    C7 0.0263(17) 0.039(2) 0.0357(19) 0.0067(14) 0.0072(14) -0.0068(15)
    C8 0.0267(18) 0.044(2) 0.041(2) 0.0026(15) 0.0142(15) -0.0037(16)
    C9 0.0232(17) 0.041(2) 0.0287(17) 0.0014(14) 0.0068(13) 0.0010(14)
    C10 0.0295(18) 0.0327(18) 0.044(2) 0.0005(15) 0.0091(15) 0.0044(15)
    C11 0.0260(18) 0.0343(19) 0.0328(18) -0.0010(15) 0.0021(14) -0.0006(14)
    C13 0.0312(18) 0.0292(17) 0.0288(17) 0.0023(14) 0.0021(14) 0.0033(13)
    C18 0.0325(19) 0.0351(19) 0.0301(18) -0.0005(15) 0.0020(14) 0.0003(14)
    C17 0.042(2) 0.036(2) 0.0361(19) -0.0030(16) 0.0065(16) 0.0047(15)
    C16 0.047(2) 0.0324(19) 0.040(2) -0.0014(16) -0.0001(17) 0.0103(15)
    C15 0.041(2) 0.0307(18) 0.0338(19) 0.0055(15) -0.0017(16) -0.0005(14)
    C14 0.0355(19) 0.0317(18) 0.0347(18) 0.0034(15) 0.0049(15) 0.0027(14)
    C24 0.047(2) 0.034(2) 0.065(3) 0.0058(17) 0.017(2) -0.0012(18)
    C19 0.0321(19) 0.038(2) 0.0352(19) -0.0047(15) 0.0110(15) 0.0008(15)
    C20 0.0291(19) 0.040(2) 0.046(2) 0.0027(15) 0.0148(16) 0.0004(16)
    C21 0.0223(17) 0.0376(19) 0.0341(18) 0.0021(14) 0.0051(14) -0.0071(14)
    C22 0.0350(19) 0.0316(18) 0.043(2) 0.0064(15) 0.0115(16) 0.0000(15)
    C23 0.0285(17) 0.0270(17) 0.0263(16) 0.0073(14) 0.0022(13) -0.0016(13)
    N1 0.0251(15) 0.0350(16) 0.0362(16) 0.0046(12) 0.0101(12) -0.0006(12)
    N2 0.0273(15) 0.0343(16) 0.0435(17) 0.0026(12) 0.0125(13) 0.0047(13)
    N3 0.0316(16) 0.0325(16) 0.0398(16) 0.0005(12) 0.0136(13) -0.0008(12)
    N4 0.0304(16) 0.0314(15) 0.0434(17) 0.0078(12) 0.0140(13) 0.0022(12)
    O1 0.0319(13) 0.0284(13) 0.0490(15) 0.0075(10) 0.0160(11) 0.0050(11)
    O2 0.0309(14) 0.0480(16) 0.0585(17) -0.0004(12) 0.0160(13) 0.0110(13)
    O3 0.0306(13) 0.0312(13) 0.0480(15) 0.0059(10) 0.0198(11) 0.0047(11)
    O4 0.0326(14) 0.0335(14) 0.0608(18) 0.0093(11) 0.0144(12) 0.0000(12)
    O5 0.0508(17) 0.0351(14) 0.0559(17) 0.0065(12) 0.0130(14) 0.0120(12)
    O6 0.0366(14) 0.0241(12) 0.0479(15) 0.0053(10) 0.0172(11) 0.0054(10)
    O7 0.0290(14) 0.0411(15) 0.0608(17) 0.0061(11) 0.0156(12) -0.0093(13)
    O8 0.0304(13) 0.0287(12) 0.0420(14) 0.0065(10) 0.0141(11) 0.0045(10)
    O9 0.0332(14) 0.0265(12) 0.0469(15) 0.0008(10) 0.0112(11) 0.0030(10)
    O10 0.0637(19) 0.0301(14) 0.0515(17) 0.0137(13) 0.0121(14) 0.0079(12)
    O11 0.0296(13) 0.0465(15) 0.0452(15) 0.0062(11) 0.0071(11) -0.0082(12)
    O12 0.0313(13) 0.0406(14) 0.0419(14) 0.0023(11) 0.0088(11) 0.0053(11)
    O13 0.0466(17) 0.0364(15) 0.093(2) 0.0109(13) 0.0331(17) 0.0098(15)
    O14 0.0462(16) 0.0375(14) 0.0413(15) 0.0083(12) 0.0054(12) -0.0002(11)
    O15 0.0424(17) 0.0470(17) 0.070(2) 0.0006(13) 0.0068(15) 0.0164(15)
_geom_special_details
;
All e.s.d.'s (except the e.s.d. in the dihedral angle between two l.s. planes)
are estimated using the full covariance matrix. The cell e.s.d.'s are taken
into account individually in the estimation of e.s.d.'s in distances, angles
and torsion angles; correlations between e.s.d.'s in cell parameters are only
used when they are defined by crystal symmetry. An approximate (isotropic)
treatment of cell e.s.d.'s is used for estimating e.s.d.'s involving l.s.
planes.
;
loop_
    _geom_bond_atom_site_label_1
    _geom_bond_atom_site_label_2
    _geom_bond_site_symmetry_2
    _geom_bond_distance
    _geom_bond_publ_flag
    Cu1 O1 . 1.887(3) ?
    Cu1 N2 . 1.889(3) ?
    Cu1 N1 . 1.916(3) ?
    Cu1 O3 . 1.960(2) ?
    Cu2 O6 . 1.882(2) ?
    Cu2 N4 . 1.898(3) ?
    Cu2 N3 . 1.922(3) ?
    Cu2 O8 . 1.985(2) ?
    Cd1 O11 . 2.258(3) ?
    Cd1 O12 . 2.260(3) ?
    Cd1 O3 . 2.288(2) ?
    Cd1 O13 . 2.345(3) ?
    Cd1 O8 . 2.380(2) ?
    Cd1 O9 . 2.432(3) ?
    Cd1 O4 . 2.545(3) ?
    C1 O1 . 1.320(4) ?
    C1 C2 . 1.396(5) ?
    C1 C6 . 1.431(5) ?
    C2 C3 . 1.387(5) ?
    C2 H2 . 0.9300 ?
    C3 O5 . 1.366(5) ?
    C3 C4 . 1.391(6) ?
    C4 C5 . 1.359(6) ?
    C4 H4 . 0.9300 ?
    C5 C6 . 1.399(5) ?
    C5 H5 . 0.9300 ?
    C6 C7 . 1.434(5) ?
    C12 O5 . 1.433(5) ?
    C12 H12A . 0.9600 ?
    C12 H12B . 0.9600 ?
    C12 H12C . 0.9600 ?
    C7 N1 . 1.281(5) ?
    C7 H7 . 0.9300 ?
    C8 N1 . 1.464(5) ?
    C8 C9 . 1.520(5) ?
    C8 H8A . 0.9700 ?
    C8 H8B . 0.9700 ?
    C9 O2 . 1.249(5) ?
    C9 N2 . 1.302(5) ?
    C10 N2 . 1.450(5) ?
    C10 C11 . 1.515(5) ?
    C10 H10A . 0.9700 ?
    C10 H10B . 0.9700 ?
    C11 O4 . 1.224(5) ?
    C11 O3 . 1.296(4) ?
    C13 O6 . 1.315(4) ?
    C13 C14 . 1.411(5) ?
    C13 C18 . 1.427(5) ?
    C18 C17 . 1.402(5) ?
    C18 C19 . 1.431(5) ?
    C17 C16 . 1.370(6) ?
    C17 H17 . 0.9300 ?
    C16 C15 . 1.395(6) ?
    C16 H16 . 0.9300 ?
    C15 O10 . 1.364(5) ?
    C15 C14 . 1.372(5) ?
    C14 H18 . 0.9300 ?
    C24 O10 . 1.425(5) ?
    C24 H24A . 0.9600 ?
    C24 H24B . 0.9600 ?
    C24 H24C . 0.9600 ?
    C19 N3 . 1.282(5) ?
    C19 H19 . 0.9300 ?
    C20 N3 . 1.459(5) ?
    C20 C21 . 1.522(5) ?
    C20 H20A . 0.9700 ?
    C20 H20B . 0.9700 ?
    C21 O7 . 1.260(4) ?
    C21 N4 . 1.296(5) ?
    C22 N4 . 1.440(5) ?
    C22 C23 . 1.501(5) ?
    C22 H22A . 0.9700 ?
    C22 H22B . 0.9700 ?
    C23 O9 . 1.230(4) ?
    C23 O8 . 1.296(4) ?
    O11 H11C . 0.8502 ?
    O11 H11D . 0.8500 ?
    O12 H12D . 0.8499 ?
    O12 H12E . 0.8500 ?
    O13 H13A . 0.8499 ?
    O13 H13C . 0.8500 ?
    O14 H14A . 0.8500 ?
    O14 H14B . 0.8500 ?
    O15 H15B . 0.8500 ?
    O15 H15C . 0.8499 ?
loop_
    _geom_angle_atom_site_label_1
    _geom_angle_atom_site_label_2
    _geom_angle_atom_site_label_3
    _geom_angle_site_symmetry_1
    _geom_angle_site_symmetry_3
    _geom_angle
    _geom_angle_publ_flag
    O1 Cu1 N2 . . 175.76(13) ?
    O1 Cu1 N1 . . 96.85(12) ?
    N2 Cu1 N1 . . 84.08(13) ?
    O1 Cu1 O3 . . 95.95(11) ?
    N2 Cu1 O3 . . 83.07(12) ?
    N1 Cu1 O3 . . 167.14(12) ?
    O6 Cu2 N4 . . 177.36(13) ?
    O6 Cu2 N3 . . 97.34(12) ?
    N4 Cu2 N3 . . 83.47(13) ?
    O6 Cu2 O8 . . 96.54(11) ?
    N4 Cu2 O8 . . 82.68(12) ?
    N3 Cu2 O8 . . 166.11(12) ?
    O11 Cd1 O12 . . 167.94(10) ?
    O11 Cd1 O3 . . 90.74(10) ?
    O12 Cd1 O3 . . 91.08(9) ?
    O11 Cd1 O13 . . 96.65(11) ?
    O12 Cd1 O13 . . 95.42(11) ?
    O3 Cd1 O13 . . 81.39(10) ?
    O11 Cd1 O8 . . 88.27(9) ?
    O12 Cd1 O8 . . 94.42(9) ?
    O3 Cd1 O8 . . 158.18(9) ?
    O13 Cd1 O8 . . 77.08(10) ?
    O11 Cd1 O9 . . 86.73(9) ?
    O12 Cd1 O9 . . 85.32(9) ?
    O3 Cd1 O9 . . 147.44(9) ?
    O13 Cd1 O9 . . 131.15(10) ?
    O8 Cd1 O9 . . 54.25(8) ?
    O11 Cd1 O4 . . 91.13(10) ?
    O12 Cd1 O4 . . 80.39(9) ?
    O3 Cd1 O4 . . 53.67(9) ?
    O13 Cd1 O4 . . 134.52(10) ?
    O8 Cd1 O4 . . 148.13(8) ?
    O9 Cd1 O4 . . 93.90(8) ?
    O1 C1 C2 . . 118.2(3) ?
    O1 C1 C6 . . 124.2(3) ?
    C2 C1 C6 . . 117.6(3) ?
    C3 C2 C1 . . 121.4(4) ?
    C3 C2 H2 . . 119.3 ?
    C1 C2 H2 . . 119.3 ?
    O5 C3 C2 . . 114.5(4) ?
    O5 C3 C4 . . 124.5(3) ?
    C2 C3 C4 . . 121.0(4) ?
    C5 C4 C3 . . 117.9(4) ?
    C5 C4 H4 . . 121.1 ?
    C3 C4 H4 . . 121.1 ?
    C4 C5 C6 . . 123.6(4) ?
    C4 C5 H5 . . 118.2 ?
    C6 C5 H5 . . 118.2 ?
    C5 C6 C1 . . 118.3(3) ?
    C5 C6 C7 . . 117.1(3) ?
    C1 C6 C7 . . 124.3(3) ?
    O5 C12 H12A . . 109.5 ?
    O5 C12 H12B . . 109.5 ?
    H12A C12 H12B . . 109.5 ?
    O5 C12 H12C . . 109.5 ?
    H12A C12 H12C . . 109.5 ?
    H12B C12 H12C . . 109.5 ?
    N1 C7 C6 . . 124.8(3) ?
    N1 C7 H7 . . 117.6 ?
    C6 C7 H7 . . 117.6 ?
    N1 C8 C9 . . 110.0(3) ?
    N1 C8 H8A . . 109.7 ?
    C9 C8 H8A . . 109.7 ?
    N1 C8 H8B . . 109.7 ?
    C9 C8 H8B . . 109.7 ?
    H8A C8 H8B . . 108.2 ?
    O2 C9 N2 . . 127.3(4) ?
    O2 C9 C8 . . 119.4(3) ?
    N2 C9 C8 . . 113.2(3) ?
    N2 C10 C11 . . 107.5(3) ?
    N2 C10 H10A . . 110.2 ?
    C11 C10 H10A . . 110.2 ?
    N2 C10 H10B . . 110.2 ?
    C11 C10 H10B . . 110.2 ?
    H10A C10 H10B . . 108.5 ?
    O4 C11 O3 . . 121.0(3) ?
    O4 C11 C10 . . 121.9(3) ?
    O3 C11 C10 . . 117.1(3) ?
    O6 C13 C14 . . 117.7(3) ?
    O6 C13 C18 . . 125.0(3) ?
    C14 C13 C18 . . 117.3(3) ?
    C17 C18 C13 . . 118.9(3) ?
    C17 C18 C19 . . 117.1(3) ?
    C13 C18 C19 . . 123.9(3) ?
    C16 C17 C18 . . 122.9(4) ?
    C16 C17 H17 . . 118.6 ?
    C18 C17 H17 . . 118.6 ?
    C17 C16 C15 . . 117.7(3) ?
    C17 C16 H16 . . 121.1 ?
    C15 C16 H16 . . 121.1 ?
    O10 C15 C14 . . 123.4(4) ?
    O10 C15 C16 . . 114.9(3) ?
    C14 C15 C16 . . 121.7(4) ?
    C15 C14 C13 . . 121.3(4) ?
    C15 C14 H18 . . 119.4 ?
    C13 C14 H18 . . 119.4 ?
    O10 C24 H24A . . 109.5 ?
    O10 C24 H24B . . 109.5 ?
    H24A C24 H24B . . 109.5 ?
    O10 C24 H24C . . 109.5 ?
    H24A C24 H24C . . 109.5 ?
    H24B C24 H24C . . 109.5 ?
    N3 C19 C18 . . 125.7(3) ?
    N3 C19 H19 . . 117.2 ?
    C18 C19 H19 . . 117.2 ?
    N3 C20 C21 . . 109.8(3) ?
    N3 C20 H20A . . 109.7 ?
    C21 C20 H20A . . 109.7 ?
    N3 C20 H20B . . 109.7 ?
    C21 C20 H20B . . 109.7 ?
    H20A C20 H20B . . 108.2 ?
    O7 C21 N4 . . 127.0(4) ?
    O7 C21 C20 . . 119.4(3) ?
    N4 C21 C20 . . 113.6(3) ?
    N4 C22 C23 . . 108.3(3) ?
    N4 C22 H22A . . 110.0 ?
    C23 C22 H22A . . 110.0 ?
    N4 C22 H22B . . 110.0 ?
    C23 C22 H22B . . 110.0 ?
    H22A C22 H22B . . 108.4 ?
    O9 C23 O8 . . 120.6(3) ?
    O9 C23 C22 . . 121.7(3) ?
    O8 C23 C22 . . 117.7(3) ?
    C7 N1 C8 . . 122.0(3) ?
    C7 N1 Cu1 . . 124.7(3) ?
    C8 N1 Cu1 . . 113.2(2) ?
    C9 N2 C10 . . 124.0(3) ?
    C9 N2 Cu1 . . 118.8(3) ?
    C10 N2 Cu1 . . 117.0(2) ?
    C19 N3 C20 . . 122.9(3) ?
    C19 N3 Cu2 . . 123.0(3) ?
    C20 N3 Cu2 . . 113.8(2) ?
    C21 N4 C22 . . 124.0(3) ?
    C21 N4 Cu2 . . 119.2(3) ?
    C22 N4 Cu2 . . 116.8(2) ?
    C1 O1 Cu1 . . 124.3(2) ?
    C11 O3 Cu1 . . 115.3(2) ?
    C11 O3 Cd1 . . 97.6(2) ?
    Cu1 O3 Cd1 . . 146.97(13) ?
    C11 O4 Cd1 . . 87.5(2) ?
    C3 O5 C12 . . 117.5(3) ?
    C13 O6 Cu2 . . 123.8(2) ?
    C23 O8 Cu2 . . 114.2(2) ?
    C23 O8 Cd1 . . 92.9(2) ?
    Cu2 O8 Cd1 . . 151.75(12) ?
    C23 O9 Cd1 . . 92.2(2) ?
    C15 O10 C24 . . 117.8(3) ?
    Cd1 O11 H11C . . 109.4 ?
    Cd1 O11 H11D . . 109.4 ?
    H11C O11 H11D . . 109.5 ?
    Cd1 O12 H12D . . 109.3 ?
    Cd1 O12 H12E . . 109.4 ?
    H12D O12 H12E . . 109.5 ?
    Cd1 O13 H13A . . 109.1 ?
    Cd1 O13 H13C . . 109.4 ?
    H13A O13 H13C . . 109.5 ?
    H14A O14 H14B . . 109.5 ?
    H15B O15 H15C . . 109.5 ?
loop_
    _geom_hbond_atom_site_label_D
    _geom_hbond_atom_site_label_H
    _geom_hbond_atom_site_label_A
    _geom_hbond_site_symmetry_A
    _geom_hbond_distance_DH
    _geom_hbond_distance_HA
    _geom_hbond_distance_DA
    _geom_hbond_angle_DHA
    O11 H11D O14 . 0.85 1.91 2.715(4) 158.1
    O13 H13A O6 . 0.85 2.14 2.987(4) 175.4
    O13 H13C O1 . 0.85 2.21 2.829(4) 129.1
    O14 H14B O9 . 0.85 2.48 3.045(4) 124.7
    O11 H11C O7 1_655 0.85 1.91 2.722(4) 159.3
    O12 H12D O2 1_455 0.85 2.11 2.667(4) 122.8
    O12 H12E O15 1_554 0.85 2.13 2.737(4) 128.5
    O14 H14A O7 2_566 0.85 2.17 2.791(4) 129.9
    O15 H15B O4 1_556 0.85 2.55 3.067(4) 120.6
    O15 H15C O9 2_566 0.85 2.36 2.934(4) 125.6
data_global
_journal_date_recd_electronic     2009-09-27
_journal_date_accepted     2009-09-28
_journal_name_full     'Acta Crystallographica, Section E'
_journal_year     2009
_journal_volume     65
_journal_issue     11
_journal_page_first     m1281
_journal_page_last     m1281
_journal_paper_category     QM
_journal_coeditor_code     NG2653
_publ_contact_author_name     'Dr. Wenlong Liu'
_publ_contact_author_address
; College of Chemistry and Chemical Engineering
  Yangzhou Universitry
  Yangzhou, 225002
  People's Republic of China
;
_publ_contact_author_email     liuwl@yzu.edu.cn
_publ_contact_author_fax     '86 514 8797 5244'
_publ_contact_author_phone     '86 514 8797 5290'
_publ_section_title
;\
Triaquabis{\m-<i>N</i>-[<i>N</i>-(4-methoxy-2-oxidobenzylidene)glycyl]\
glycinato(3-)}cadmium(II)dicopper(II) dihydrate
;
loop_
    _publ_author_name
    _publ_author_footnote
    _publ_author_address
    'Jiang, Jiaxun' .
;
College of Chemistry and Chemical Engineering
Yangzhou Universitry
Yangzhou 225002
People's Republic of China
;
    'Lu, Yao' .
;
College of Chemistry and Chemical Engineering
Yangzhou Universitry
Yangzhou 225002
People's Republic of China
;
    'Yuan, Limin' .
;
College of Chemistry and Chemical Engineering
Yangzhou Universitry
Yangzhou 225002
People's Republic of China
;
    'Liu, Wenlong' .
;
College of Chemistry and Chemical Engineering
Yangzhou Universitry
Yangzhou 225002
People's Republic of China
;
_publ_section_synopsis     .
