# Supplementary material for: Triaqua­bis{μ-N-[N-(4-meth­oxy-2-oxidobenzyl­idene)glyc­yl]glycinato(3−)}cadmium(II)dicopper(II) dihydrate
Source: Acta Crystallogr Sect E Struct Rep Online. 2009 Oct 3;65(Pt 11):m1281. doi: 10.1107/S1600536809039440 (PMC2971383; doi:10.1107/S1600536809039440)
Supplement: Supplementary file 2 [file e-65-m1281-Isup2.hkl]

# 
# h,k,l, Fc-squared, Fo-squared, sigma(Fo-squared) and status flag 
# 
data_I
_shelx_title ' I in P-1' 
_shelx_refln_list_code          4 
_shelx_F_calc_maximum      419.67 
_exptl_crystal_F_000       860.00 
_reflns_d_resolution_high  0.8409 
 
loop_ 
 _symmetry_equiv_pos_as_xyz 
 'x, y, z' 
 '-x, -y, -z' 
 
_cell_length_a     9.8130 
_cell_length_b    12.5470 
_cell_length_c    12.5980 
_cell_angle_alpha  94.175 
_cell_angle_beta  103.168 
_cell_angle_gamma  90.148 
 
_shelx_F_squared_multiplier     1.000 
 
loop_ 
 _refln_index_h 
 _refln_index_k 
 _refln_index_l 
 _refln_F_squared_calc 
 _refln_F_squared_meas 
 _refln_F_squared_sigma 
 _refln_observed_status 
   1   0   0      283.75      287.53     21.85 o 
   2   0   0       47.41       51.82      8.13 o 
   3   0   0    11855.17    11024.88   1103.88 o 
   4   0   0     1497.62     1641.08    144.72 o 
   5   0   0     1677.48     1899.47    199.91 o 
   6   0   0      208.66      244.03     29.04 o 
   7   0   0     1651.46     1624.10     96.80 o 
   8   0   0      474.32      483.52     42.48 o 
   9   0   0     3274.51     3400.89    389.27 o 
  10   0   0      449.58      464.82     29.51 o 
  11   0   0      136.87      151.92     12.23 o 
 -11   1   0      216.13      251.80     18.82 o 
 -10   1   0       12.93        7.36      5.38 o 
  -9   1   0      213.22      207.03     29.04 o 
  -8   1   0       81.18       85.49     10.28 o 
  -7   1   0     1621.68     1612.32     97.06 o 
  -6   1   0     5010.32     4686.25    433.30 o 
  -5   1   0     4581.75     5257.11    352.68 o 
  -4   1   0      113.24      193.15      8.22 o 
  -3   1   0     6679.81     6764.76    359.54 o 
  -2   1   0     1353.08     1501.97     74.02 o 
  -1   1   0        2.86       13.98      1.48 o 
   1   1   0     1403.95     1506.41     21.78 o 
   2   1   0     1033.87     1163.92    109.97 o 
   3   1   0     5167.41     5242.34    615.33 o 
   4   1   0     2760.52     2993.82    262.02 o 
   5   1   0     1015.74     1028.97     89.40 o 
   6   1   0     8882.09     8545.05   1004.12 o 
   7   1   0        1.09        0.84      3.48 o 
   8   1   0      421.23      476.52     58.35 o 
   9   1   0     3086.52     3034.58    393.23 o 
  10   1   0      111.89      123.64     10.96 o 
  11   1   0        5.42       12.17      8.20 o 
 -11   2   0      358.03      387.45     22.59 o 
 -10   2   0     1942.51     2171.19     48.67 o 
  -9   2   0      455.56      479.58     41.21 o 
  -8   2   0     6056.09     6308.93    405.54 o 
  -7   2   0      773.52      868.03     52.57 o 
  -6   2   0     1004.78     1057.70     85.57 o 
  -5   2   0     7048.90     7415.57    339.58 o 
  -4   2   0      252.50      230.63     13.29 o 
  -3   2   0      122.43      123.91     13.16 o 
  -2   2   0      262.22      273.09     13.17 o 
  -1   2   0     5339.21     4878.92     38.32 o 
   0   2   0    33475.07    19281.22    123.28 o 
   1   2   0     2543.37     2537.59     99.28 o 
   2   2   0      120.18      150.26      6.48 o 
   3   2   0     5304.71     5181.47    294.87 o 
   4   2   0       48.00       74.78      8.40 o 
   5   2   0        0.57        7.60      4.17 o 
   6   2   0      351.32      369.19     31.59 o 
   7   2   0     1607.86     1537.12    159.51 o 
   8   2   0      446.42      504.70     48.33 o 
   9   2   0      902.48      951.24    121.80 o 
  10   2   0      187.95      190.53     13.65 o 
  11   2   0       43.18       62.55      7.37 o 
 -11   3   0      737.52      822.23     32.67 o 
 -10   3   0      185.29      216.04     16.67 o 
  -9   3   0       63.28       72.87      9.68 o 
  -8   3   0       58.29       87.79     10.22 o 
  -7   3   0      949.71      928.31     62.45 o 
  -6   3   0      155.97      138.79     15.93 o 
  -5   3   0     2144.17     2212.95     85.44 o 
  -4   3   0     7854.75     8031.48    300.34 o 
  -3   3   0      765.71      730.64     21.02 o 
  -2   3   0     6445.49     5709.28    430.41 o 
  -1   3   0     1597.92     1559.76     20.03 o 
   0   3   0     2658.00     3012.35    323.73 o 
   1   3   0     4263.11     4290.54    204.82 o 
   2   3   0      229.39      182.58      4.74 o 
   3   3   0      268.63      259.25      4.73 o 
   4   3   0       20.96       22.52      2.49 o 
   5   3   0     7733.69     7695.90    694.11 o 
   6   3   0      943.60      931.90     56.13 o 
   7   3   0      960.82     1000.10     25.07 o 
   8   3   0     2015.56     1987.13    228.75 o 
   9   3   0     2828.24     2801.56    297.85 o 
  10   3   0      853.93      872.40    144.39 o 
  11   3   0       17.65       13.54      5.85 o 
 -11   4   0      114.72      126.10     15.06 o 
 -10   4   0     1169.08     1242.48     37.64 o 
  -9   4   0      824.62      859.47     29.44 o 
  -8   4   0     3181.86     3494.60     56.73 o 
  -7   4   0      483.69      554.96     20.84 o 
  -6   4   0      350.92      364.98     15.03 o 
  -5   4   0     9816.49     9949.86    273.36 o 
  -4   4   0      359.77      371.71     14.07 o 
  -3   4   0     2880.14     3034.58     81.44 o 
  -2   4   0     2014.31     2036.75     26.62 o 
  -1   4   0     7017.47     7913.61     58.88 o 
   0   4   0      325.61      330.75     25.41 o 
   1   4   0      507.55      524.32     58.28 o 
   2   4   0     9088.03     8366.53    420.26 o 
   3   4   0      142.06      151.73      5.04 o 
   4   4   0     9653.47     9411.17    276.81 o 
   5   4   0     1184.54     1295.41    129.40 o 
   6   4   0      260.91      283.82     44.30 o 
   7   4   0     1187.64     1198.80     66.55 o 
   8   4   0     1915.26     1942.83    204.95 o 
   9   4   0        1.88        1.66      3.99 o 
  10   4   0      260.48      266.99     39.12 o 
 -10   5   0      904.40      940.53     33.48 o 
  -9   5   0       80.57       93.17     11.56 o 
  -8   5   0      328.11      359.89     18.69 o 
  -7   5   0     4958.89     5597.50     70.71 o 
  -6   5   0      438.55      445.32     29.71 o 
  -5   5   0      332.84      360.22     13.71 o 
  -4   5   0     5885.65     5979.08    108.74 o 
  -3   5   0    25619.03    22385.45    584.72 o 
  -2   5   0    19877.46    16091.93    923.06 o 
  -1   5   0     8854.93     9224.90    860.54 o 
   0   5   0    11690.03    11683.34    877.28 o 
   1   5   0    18473.26    16536.11    912.37 o 
   2   5   0      882.13      932.38     73.34 o 
   3   5   0     1351.75     1514.57     35.02 o 
   4   5   0     1634.56     1514.04     35.29 o 
   5   5   0     5345.50     5302.40     61.71 o 
   6   5   0      354.15      303.43     15.19 o 
   7   5   0      940.15      911.99     73.20 o 
   8   5   0     3550.05     3755.04    400.36 o 
   9   5   0      412.96      417.74     72.66 o 
  10   5   0      576.68      575.24     80.73 o 
 -10   6   0      112.95      109.97     13.18 o 
  -9   6   0     3045.78     3101.91     58.62 o 
  -8   6   0       43.55       45.04      9.41 o 
  -7   6   0      187.33      227.87     14.65 o 
  -6   6   0    10537.43    10823.87    183.31 o 
  -5   6   0      217.65      242.06     18.08 o 
  -4   6   0       71.47       91.52      7.53 o 
  -3   6   0       60.59       47.99      6.59 o 
  -2   6   0      277.00      315.53     12.50 o 
  -1   6   0      818.91      730.38     70.65 o 
   0   6   0      588.38      454.77     72.46 o 
   1   6   0     1659.37     1689.29    136.66 o 
   2   6   0     4162.71     4213.92    206.43 o 
   3   6   0     8803.87     8476.59    281.45 o 
   4   6   0     2385.25     2233.13     23.31 o 
   5   6   0     3625.90     3253.69     47.99 o 
   6   6   0     2900.56     3022.86     49.20 o 
   7   6   0      387.51      330.85     17.34 o 
   8   6   0       20.13       17.48      6.72 o 
   9   6   0       37.68       38.85      9.01 o 
  10   6   0       10.14       12.10      8.07 o 
 -10   7   0      306.11      309.61     20.30 o 
  -9   7   0     1660.23     1727.14     43.96 o 
  -8   7   0       35.84       36.97      9.14 o 
  -7   7   0     1550.51     1667.18     38.45 o 
  -6   7   0      202.33      230.38     13.24 o 
  -5   7   0      129.71      130.97      7.37 o 
  -4   7   0      178.40      288.06     74.48 o 
  -3   7   0     9647.88     9321.99     84.43 o 
  -2   7   0      280.49      257.45     12.37 o 
  -1   7   0       79.90      117.38     11.63 o 
   0   7   0    15967.90    15149.21   1252.77 o 
   1   7   0      126.19      141.04     17.54 o 
   2   7   0       16.90       12.92      3.43 o 
   3   7   0      257.23      233.85     10.49 o 
   4   7   0       61.63       68.21      5.10 o 
   5   7   0      193.05      205.15     12.50 o 
   6   7   0        6.17       34.82      7.39 o 
   7   7   0     1367.29     1346.14     35.22 o 
   8   7   0      370.49      322.79     18.69 o 
   9   7   0      920.90      911.09     32.80 o 
  -9   8   0      357.19      350.21     21.51 o 
  -8   8   0      401.75      424.42     21.78 o 
  -7   8   0      325.05      376.03     19.22 o 
  -6   8   0     2531.22     2649.48     32.20 o 
  -5   8   0      115.26      117.39      7.17 o 
  -4   8   0        8.10       16.85      4.60 o 
  -3   8   0     4047.03     3955.33     52.83 o 
  -2   8   0     2083.43     2042.26     36.43 o 
  -1   8   0       10.78        6.05      5.11 o 
   0   8   0      348.19      356.36     43.69 o 
   1   8   0      612.62      695.49     65.27 o 
   2   8   0      151.85      146.71     10.22 o 
   3   8   0     3032.28     3100.21    149.50 o 
   4   8   0      487.61      477.60     12.18 o 
   5   8   0       52.05       45.98      7.80 o 
   6   8   0     5657.03     5833.98     75.02 o 
   7   8   0        7.02        6.72      5.78 o 
   8   8   0       15.72       18.69      7.13 o 
   9   8   0      626.58      581.45     27.16 o 
  -9   9   0      922.92      914.45     33.88 o 
  -8   9   0     1521.02     1604.93     42.08 o 
  -7   9   0      140.58      141.16     12.91 o 
  -6   9   0       44.92       40.33      5.51 o 
  -5   9   0      320.65      314.28     12.17 o 
  -4   9   0       12.96       18.57      5.44 o 
  -3   9   0       16.20       20.43      6.32 o 
  -2   9   0      490.95      457.90     18.28 o 
  -1   9   0     2827.74     2684.34     43.83 o 
   0   9   0     7101.28     5873.77     67.76 o 
   1   9   0     2431.46     2711.39    282.66 o 
   2   9   0      811.01      871.69     49.47 o 
   3   9   0     5239.60     5305.31    289.04 o 
   4   9   0      302.96      322.70     22.85 o 
   5   9   0        4.63        8.47      5.51 o 
   6   9   0        4.55       23.39      6.86 o 
   7   9   0      975.78      928.03     30.92 o 
   8   9   0       47.57       51.62      9.81 o 
  -8  10   0        6.73        8.34      8.87 o 
  -7  10   0     1540.06     1631.55     41.00 o 
  -6  10   0      220.87      228.31     10.79 o 
  -5  10   0      768.03      788.45     39.73 o 
  -4  10   0     3052.37     3276.26    194.73 o 
  -3  10   0      108.17       88.86     10.08 o 
  -2  10   0    11666.43    10651.59    104.06 o 
  -1  10   0      121.49      110.51     10.89 o 
   0  10   0     1740.61     1751.60     36.70 o 
   1  10   0      774.59      733.36     23.53 o 
   2  10   0      820.84      900.23     97.33 o 
   3  10   0      141.16      123.13     11.70 o 
   4  10   0       59.93       55.15      7.13 o 
   5  10   0      709.68      750.84     25.54 o 
   6  10   0     1288.67     1303.79     35.63 o 
   7  10   0      625.56      594.22     25.54 o 
   8  10   0      234.39      243.74     18.28 o 
  -7  11   0      151.37      173.43     15.33 o 
  -6  11   0        2.17       19.53     15.80 o 
  -5  11   0     2190.12     2238.82    120.12 o 
  -4  11   0      489.03      494.76     37.84 o 
  -3  11   0       10.50       12.23      6.18 o 
  -2  11   0      155.38      155.68     13.04 o 
  -1  11   0     4239.21     3841.19     59.42 o 
   0  11   0      186.70      174.77     13.31 o 
   1  11   0     1781.59     1684.12     37.91 o 
   2  11   0     4379.12     4348.83     62.25 o 
   3  11   0        7.55        8.45      4.37 o 
   4  11   0      203.34      219.42      9.93 o 
   5  11   0      236.06      248.17     15.86 o 
   6  11   0       11.09        7.66      7.39 o 
   7  11   0      179.96      201.79     16.54 o 
  -6  12   0      517.17      515.75     16.78 o 
  -5  12   0      115.57      117.65      8.97 o 
  -4  12   0     1291.77     1223.66     35.63 o 
  -3  12   0     2027.28     1868.16     43.69 o 
  -2  12   0     1315.23     1367.92     36.84 o 
  -1  12   0     1312.72     1214.39     34.42 o 
   0  12   0       37.67       47.46      8.47 o 
   1  12   0      441.96      450.91     21.11 o 
   2  12   0       29.94       23.66      6.99 o 
   3  12   0      239.39      223.84     14.92 o 
   4  12   0        0.45        0.00      6.32 o 
   5  12   0      249.86      276.94     16.94 o 
   6  12   0       11.40       14.38      7.53 o 
  -5  13   0      626.58      569.75     26.22 o 
  -4  13   0        6.61        2.82      7.66 o 
  -3  13   0        8.87       14.12      7.80 o 
  -2  13   0       18.71        6.18      6.59 o 
  -1  13   0      205.67      205.15     15.59 o 
   0  13   0       75.30       75.29     10.35 o 
   1  13   0      160.76      165.36     13.98 o 
   2  13   0      878.82      884.61     30.11 o 
   3  13   0     1180.69     1204.84     34.95 o 
  -4  14   0        6.95        1.08      7.80 o 
  -3  14   0     1819.27     1875.02     48.26 o 
  -2  14   0      104.48      100.29     12.91 o 
  -1  14   0       14.26       13.85      7.53 o 
   0  14   0     1906.44     1847.32     46.52 o 
   1  14   0       68.97       56.87      9.95 o 
   2  14   0       34.28       32.80      9.14 o 
   3  14   0       91.44       87.92     11.97 o 
  -3 -14   1      974.87     1026.44     33.74 o 
  -2 -14   1       10.30        8.87      7.80 o 
  -1 -14   1        2.55        8.74      6.72 o 
   0 -14   1      587.97      560.21     25.81 o 
   1 -14   1       80.31       73.54     11.43 o 
   2 -14   1      165.60      169.12     15.59 o 
   3 -14   1       63.86       62.92     11.43 o 
  -3 -13   1       57.59       61.57      9.95 o 
  -2 -13   1      882.46      824.92     29.17 o 
  -1 -13   1      510.15      517.86     23.26 o 
   0 -13   1      441.23      433.57     21.64 o 
   1 -13   1       42.57       36.16      8.34 o 
   2 -13   1     1136.36     1115.84     34.95 o 
   3 -13   1     1864.46     1873.81     45.98 o 
   4 -13   1       11.04        0.00      6.99 o 
   5 -13   1        0.57        0.00      7.13 o 
  -6 -12   1        7.90       12.50      8.34 o 
  -5 -12   1       62.64       52.70      9.55 o 
  -4 -12   1     2883.29     3022.19     52.97 o 
  -3 -12   1      583.78      571.77     23.12 o 
  -2 -12   1       11.08        6.86      6.86 o 
  -1 -12   1     2707.39     2565.90     49.47 o 
   0 -12   1      344.14      309.21     17.61 o 
   1 -12   1      402.87      342.01     18.69 o 
   2 -12   1       78.15       84.56     10.76 o 
   3 -12   1       27.64       17.21      7.26 o 
   4 -12   1      263.82      282.99     17.75 o 
   5 -12   1     2390.75     2459.59    116.02 o 
   6 -12   1      429.09      422.28     39.05 o 
  -7 -11   1     1048.73     1085.06     35.22 o 
  -6 -11   1       81.85       93.30     11.16 o 
  -5 -11   1      955.16     1006.41     29.98 o 
  -4 -11   1       17.05       19.81      4.88 o 
  -3 -11   1        7.42       14.92      6.18 o 
  -2 -11   1      394.64      367.56     18.01 o 
  -1 -11   1      870.82      765.09     25.41 o 
   0 -11   1       18.32       27.69      7.80 o 
   1 -11   1      680.80      623.26     23.53 o 
   2 -11   1     3498.63     3364.47     55.93 o 
   3 -11   1      325.74      314.59     17.48 o 
   4 -11   1      478.57      494.74     22.05 o 
   5 -11   1     1447.43     1493.17     26.76 o 
   6 -11   1       78.21       81.10      7.60 o 
   7 -11   1       73.59      102.58     12.50 o 
  -8 -10   1      219.67      243.60     18.28 o 
  -7 -10   1      106.49      107.55     11.97 o 
  -6 -10   1      226.73      224.24     15.19 o 
  -5 -10   1      218.99      201.52     13.58 o 
  -4 -10   1     3122.63     3394.79    116.42 o 
  -3 -10   1     2440.79     2712.67    152.12 o 
  -2 -10   1     3671.53     3932.05    365.61 o 
  -1 -10   1     7273.91     7154.17     79.45 o 
   0 -10   1     1085.07     1008.56     27.69 o 
   1 -10   1      172.99      149.09     11.97 o 
   2 -10   1        4.38        5.92      6.05 o 
   3 -10   1     2834.74     2858.30     49.34 o 
   4 -10   1      112.15      109.57     11.16 o 
   5 -10   1      868.35      801.73     28.43 o 
   6 -10   1       22.49       19.75      5.15 o 
   7 -10   1       44.52       42.48      9.95 o 
   8 -10   1     3049.34     3106.08     61.30 o 
  -9  -9   1      400.44      429.67     24.33 o 
  -8  -9   1        3.10        2.96      6.18 o 
  -7  -9   1      781.34      791.04     28.23 o 
  -6  -9   1      877.05      901.95     28.37 o 
  -5  -9   1      200.15      208.25     13.31 o 
  -4  -9   1      500.18      506.60     13.01 o 
  -3  -9   1      929.02      910.34     54.85 o 
  -2  -9   1      306.05      294.18     27.43 o 
  -1  -9   1       48.98       41.36      4.88 o 
   0  -9   1      232.18      201.39     12.37 o 
   1  -9   1      197.58      158.10     11.29 o 
   2  -9   1     4183.00     4013.27     55.52 o 
   3  -9   1     1098.96     1103.07     28.64 o 
   4  -9   1     1058.78      956.13     26.89 o 
   5  -9   1     1899.46     1956.62     88.66 o 
   6  -9   1     1431.25     1436.48     24.78 o 
   7  -9   1      758.81      762.27     27.83 o 
   8  -9   1     1463.50     1472.37     40.87 o 
   9  -9   1       91.13       85.50     12.64 o 
  -9  -8   1     1879.53     1802.96     46.65 o 
  -8  -8   1      101.32       89.00     10.89 o 
  -7  -8   1       24.39       25.01      6.86 o 
  -6  -8   1      320.67      284.34     15.86 o 
  -5  -8   1      721.59      696.39     22.59 o 
  -4  -8   1      364.57      418.52     11.21 o 
  -3  -8   1     1149.38     1206.31     54.78 o 
  -2  -8   1     1525.80     1637.41     51.15 o 
  -1  -8   1     1306.75     1382.88    118.04 o 
   0  -8   1     9313.14     9590.26    844.14 o 
   1  -8   1     2090.37     1987.41     35.49 o 
   2  -8   1     1596.10     1430.97     30.25 o 
   3  -8   1     3676.24     3719.39     51.36 o 
   4  -8   1        0.43        0.00      5.24 o 
   5  -8   1      133.73      151.70      8.21 o 
   6  -8   1       40.25       44.17      7.06 o 
   7  -8   1      206.53      204.35     15.06 o 
   8  -8   1      976.40      954.78     32.00 o 
   9  -8   1      451.10      438.27     23.53 o 
 -10  -7   1        1.03        4.97      7.39 o 
  -9  -7   1        1.50        4.44      6.86 o 
  -8  -7   1       17.96       18.01      6.72 o 
  -7  -7   1      485.76      486.80     21.24 o 
  -6  -7   1     4181.44     4262.52     60.36 o 
  -5  -7   1      298.91      311.76     14.92 o 
  -4  -7   1      892.77      921.47     15.47 o 
  -3  -7   1     7309.81     6941.95    285.08 o 
  -2  -7   1      396.71      435.87     27.22 o 
  -1  -7   1       49.79       30.72      3.71 o 
   0  -7   1     1728.39     1924.13    115.62 o 
   1  -7   1     4246.14     4719.45    391.15 o 
   2  -7   1      950.70      890.52     22.18 o 
   3  -7   1     1329.03     1415.51     28.64 o 
   4  -7   1     2324.59     2397.31     38.58 o 
   5  -7   1       39.06       50.03      6.05 o 
   6  -7   1     5395.56     5746.80     48.21 o 
   7  -7   1     3233.35     3161.46     54.58 o 
   8  -7   1        9.40        8.87      6.86 o 
   9  -7   1      668.85      653.64     27.69 o 
 -10  -6   1     1138.92     1060.32     35.90 o 
  -9  -6   1     1234.47     1130.36     35.09 o 
  -8  -6   1       71.46       71.79      9.55 o 
  -7  -6   1     1399.88     1343.04     33.88 o 
  -6  -6   1      912.65      913.92     25.95 o 
  -5  -6   1     2647.60     2555.01     41.68 o 
  -4  -6   1     2115.01     2038.17     22.04 o 
  -3  -6   1      269.29      267.75      7.82 o 
  -2  -6   1    13835.60    14253.04    724.69 o 
  -1  -6   1     1319.66     1009.54     58.95 o 
   0  -6   1    11623.55    11229.13    960.23 o 
   1  -6   1      969.33      984.16    105.80 o 
   2  -6   1     5689.41     5915.18     59.02 o 
   3  -6   1     3261.88     2738.12     38.05 o 
   4  -6   1      201.46      187.15     19.36 o 
   5  -6   1       18.35       14.33      6.12 o 
   6  -6   1        4.11       13.64      4.77 o 
   7  -6   1     2204.15     2189.20     43.83 o 
   8  -6   1       36.16       41.41      8.87 o 
   9  -6   1      614.27      581.72     25.95 o 
  10  -6   1     1007.28     1010.71     35.49 o 
 -10  -5   1       47.00       56.60      9.95 o 
  -9  -5   1       16.28        8.74      6.18 o 
  -8  -5   1     1305.67     1202.15     33.07 o 
  -7  -5   1     4230.43     4112.35     59.56 o 
  -6  -5   1       34.54       27.69      6.18 o 
  -5  -5   1       23.87       35.73      3.83 o 
  -4  -5   1    25327.77    22020.26    625.28 o 
  -3  -5   1     7906.82     7691.12    350.41 o 
  -2  -5   1     2306.86     2575.45    122.94 o 
  -1  -5   1     6081.97     6119.47    339.26 o 
   0  -5   1     2243.73     2320.44    221.42 o 
   2  -5   1      211.09      194.80      9.41 o 
   3  -5   1       61.61       84.70      7.80 o 
   4  -5   1     4905.84     4938.11    142.89 o 
   5  -5   1     4150.05     4295.58     88.86 o 
   6  -5   1     1070.26     1105.11     22.32 o 
   7  -5   1     1999.97     2087.84     41.81 o 
   8  -5   1     1708.88     1775.00     41.00 o 
   9  -5   1     1417.29     1426.13     39.12 o 
  10  -5   1      110.00      117.10     13.44 o 
 -11  -4   1        0.16        6.00      5.61 o 
 -10  -4   1     2500.36     2709.39    397.20 o 
  -9  -4   1      367.50      354.77     48.80 o 
  -8  -4   1      157.84      154.07     18.75 o 
  -7  -4   1     1360.68     1296.29    160.32 o 
  -6  -4   1       46.99       58.97     10.82 o 
  -5  -4   1      406.61      363.12     14.79 o 
  -4  -4   1        0.21        3.87      4.23 o 
  -3  -4   1      268.38      250.38      6.36 o 
  -2  -4   1     5154.77     4917.27    150.91 o 
  -1  -4   1     5635.37     5367.18    257.79 o 
   0  -4   1      978.93     1148.78     13.58 o 
   1  -4   1      155.87      177.06      7.80 o 
   2  -4   1    17871.21    15487.22    105.27 o 
   3  -4   1     1004.30     1207.56     78.92 o 
   4  -4   1       10.13        4.88      2.18 o 
   5  -4   1     6068.96     6516.79     41.54 o 
   6  -4   1      358.27      319.24      9.33 o 
   7  -4   1      384.70      394.58     18.15 o 
   8  -4   1       52.15       58.88      9.81 o 
   9  -4   1       46.91       34.82      8.07 o 
  10  -4   1      670.78      648.53     27.69 o 
 -11  -3   1      840.24      880.27    120.73 o 
 -10  -3   1      101.55      117.89     36.37 o 
  -9  -3   1     1505.25     1557.23    209.19 o 
  -8  -3   1     1184.25     1162.79    144.66 o 
  -7  -3   1      927.73      960.66     64.26 o 
  -6  -3   1     2418.88     2423.25    336.10 o 
  -5  -3   1      895.68      933.59     88.86 o 
  -4  -3   1     9964.32     8941.17    384.54 o 
  -3  -3   1     1778.73     1688.16     40.47 o 
  -2  -3   1     4668.63     4570.19     27.85 o 
  -1  -3   1    16410.06    14618.50    202.87 o 
   0  -3   1        6.53        6.40      2.29 o 
   1  -3   1     2448.79     2490.35     26.89 o 
   2  -3   1     1030.54     1148.38     17.48 o 
   3  -3   1      226.39      201.61      4.10 o 
   4  -3   1      695.73      875.97     18.18 o 
   5  -3   1     5466.38     5621.66    121.45 o 
   6  -3   1      359.23      359.43      9.91 o 
   7  -3   1      148.21      118.94      6.75 o 
   8  -3   1     6168.20     6904.24     82.81 o 
   9  -3   1      682.11      701.64     26.35 o 
  10  -3   1      490.47      468.79     23.39 o 
 -11  -2   1        3.81        6.24      7.19 o 
 -10  -2   1      329.36      348.14     53.98 o 
  -9  -2   1     1178.73     1263.49    148.22 o 
  -8  -2   1      666.60      662.22     71.45 o 
  -7  -2   1     1689.10     1507.39     89.20 o 
  -6  -2   1     3513.50     3717.70    456.08 o 
  -5  -2   1     9721.24    10000.56   1182.79 o 
  -4  -2   1     1870.10     1802.55    160.92 o 
  -3  -2   1     1948.04     2038.76     95.63 o 
  -2  -2   1       42.57       54.39      2.75 o 
  -1  -2   1     1459.76     1388.17     28.10 o 
   0  -2   1      967.21      960.30     13.04 o 
   2  -2   1    12702.72    12772.78    464.49 o 
   3  -2   1     8431.83     9092.83    162.32 o 
   4  -2   1     2818.94     2883.13    123.19 o 
   5  -2   1    13533.52    13527.09    320.78 o 
   6  -2   1     2632.19     2862.80    102.44 o 
   7  -2   1      872.98      842.75     38.18 o 
   8  -2   1      351.39      352.63     11.77 o 
   9  -2   1      122.08      138.34     12.77 o 
  10  -2   1       18.45       26.48      8.60 o 
  11  -2   1      660.98      720.32     30.38 o 
 -11  -1   1       67.54       66.60     10.69 o 
 -10  -1   1       58.90       61.11      9.01 o 
  -9  -1   1     3953.84     4093.17    479.34 o 
  -8  -1   1       88.54       84.22     18.62 o 
  -7  -1   1       27.21       21.61      4.06 o 
  -6  -1   1     1241.77     1304.61    180.69 o 
  -5  -1   1     4222.88     4570.67    592.54 o 
  -4  -1   1        0.81        9.51      2.65 o 
  -3  -1   1     5991.73     5992.21     50.15 o 
  -2  -1   1    11607.79     9152.33   1060.52 o 
  -1  -1   1    21956.46    15668.86    998.54 o 
   0  -1   1    26732.60    17282.25    120.05 o 
   1  -1   1     4944.25     4560.97     35.76 o 
   2  -1   1      496.64      630.49     21.33 o 
   3  -1   1      182.94      130.06      3.59 o 
   4  -1   1     5569.85     6051.73    191.42 o 
   5  -1   1     2568.17     2691.20     79.47 o 
   6  -1   1       68.72       59.05      5.98 o 
   7  -1   1     1611.99     1503.83     68.77 o 
   8  -1   1     3845.13     3958.96    305.85 o 
   9  -1   1      591.27      548.73     50.01 o 
  10  -1   1     2410.68     2452.17     51.76 o 
  11  -1   1      800.36      865.65     32.80 o 
 -11   0   1     1152.45     1067.89    106.41 o 
 -10   0   1        7.95       11.16      7.26 o 
  -9   0   1     1306.83     1221.85    108.63 o 
  -8   0   1     1965.13     1931.83    244.95 o 
  -7   0   1      723.86      696.11     52.16 o 
  -6   0   1     9762.95     9393.31   1479.23 o 
  -5   0   1     1580.14     1737.73    231.84 o 
  -4   0   1      563.33      708.09     99.75 o 
  -3   0   1    16785.24    13538.34   2058.66 o 
  -2   0   1      674.87      627.19     87.65 o 
  -1   0   1    10543.34     6929.66    395.65 o 
   1   0   1    11035.64    11646.58     80.39 o 
   2   0   1     2526.57     2728.85    105.74 o 
   3   0   1     2028.82     2177.44     68.40 o 
   4   0   1     5233.43     5216.20    257.05 o 
   5   0   1      677.42      707.63    164.08 o 
   6   0   1     8387.13     8735.36    617.61 o 
   7   0   1      582.54      546.82     44.03 o 
   8   0   1      862.42      872.00    107.42 o 
   9   0   1     1307.59     1365.43    148.02 o 
  10   0   1       98.32      105.77     14.32 o 
  11   0   1      149.12      178.13     15.86 o 
 -11   1   1        1.79        9.68      7.80 o 
 -10   1   1     1119.54     1261.81    168.52 o 
  -9   1   1     5021.97     5469.71    607.73 o 
  -8   1   1      425.98      395.90     39.19 o 
  -7   1   1        2.23        3.31      3.10 o 
  -6   1   1     3291.28     3315.81    505.22 o 
  -5   1   1    13140.39    13278.40   1162.33 o 
  -4   1   1     1175.23     1223.24    105.90 o 
  -3   1   1      499.46      644.20     50.71 o 
  -2   1   1     8089.98     6429.69    831.64 o 
  -1   1   1    20049.25    13497.44    339.17 o 
   0   1   1    25766.32    19575.83   1461.28 o 
   1   1   1     5214.30     6036.25    126.45 o 
   2   1   1     3162.78     3589.20     85.23 o 
   3   1   1     4230.16     4360.43    253.15 o 
   4   1   1      288.12      362.07     21.17 o 
   5   1   1     1416.07     1583.66    158.37 o 
   6   1   1      558.98      515.95     46.11 o 
   7   1   1     1880.23     1704.78    208.38 o 
   8   1   1        7.75       12.07      4.03 o 
   9   1   1      672.28      693.65     91.08 o 
  10   1   1      859.40      911.75     76.63 o 
  11   1   1       10.94        8.22      5.56 o 
 -11   2   1     1308.42     1457.99     42.35 o 
 -10   2   1      113.85      166.84     14.38 o 
  -9   2   1       59.42       59.43      8.27 o 
  -8   2   1       42.06       39.00      5.28 o 
  -7   2   1     1969.37     1813.39    153.33 o 
  -6   2   1       52.41      107.51      5.84 o 
  -5   2   1      438.40      450.63     28.74 o 
  -4   2   1     7800.73     7465.49    703.73 o 
  -3   2   1    12557.50    10676.68   1256.55 o 
  -2   2   1     2096.22     2009.83    211.71 o 
  -1   2   1     4483.43     4681.95    128.59 o 
   0   2   1      713.41      802.24     40.53 o 
   1   2   1     4650.83     5027.67    102.59 o 
   2   2   1     1528.74     2075.21     33.46 o 
   3   2   1     3001.09     3568.47    127.56 o 
   4   2   1     6325.27     6529.05    767.91 o 
   5   2   1     2238.65     2151.60    198.36 o 
   6   2   1     7095.12     7523.44    689.67 o 
   7   2   1      630.45      575.80     25.34 o 
   8   2   1      128.75      139.40     21.71 o 
   9   2   1     2035.55     1994.65    206.97 o 
  10   2   1       42.45       46.47      6.61 o 
  11   2   1       18.94       19.63      6.21 o 
 -11   3   1        1.37        3.63      8.87 o 
 -10   3   1     1791.59     1962.14     46.38 o 
  -9   3   1       40.29       50.28      9.28 o 
  -8   3   1     2180.94     2303.99    222.36 o 
  -7   3   1     3453.91     3409.54    350.41 o 
  -6   3   1     1172.90     1240.26     85.89 o 
  -5   3   1     1181.16     1187.79     84.63 o 
  -4   3   1      970.63      998.76     77.50 o 
  -3   3   1      150.53      150.41     17.53 o 
  -2   3   1     2092.08     2159.64    128.90 o 
  -1   3   1    21028.38    14650.07     96.66 o 
   0   3   1      793.85      968.55     95.72 o 
   1   3   1      248.79      226.37      5.23 o 
   2   3   1    15450.12    14364.34    559.80 o 
   3   3   1     6768.59     7115.83    169.75 o 
   4   3   1      254.87      278.09      7.56 o 
   5   3   1     3955.67     4163.30    362.18 o 
   6   3   1      844.76      905.01     94.38 o 
   7   3   1      248.91      221.48     17.28 o 
   8   3   1      758.10      761.53     85.64 o 
   9   3   1       29.11       39.31      5.94 o 
  10   3   1     1410.73     1418.20    128.79 o 
 -11   4   1     1140.47     1209.14     39.39 o 
 -10   4   1       14.21       10.08      8.07 o 
  -9   4   1      738.59      783.64     27.96 o 
  -8   4   1       18.73       22.45      7.80 o 
  -7   4   1      822.61      758.78     48.80 o 
  -6   4   1     1220.25     1258.36     75.76 o 
  -5   4   1      304.36      314.67     20.17 o 
  -4   4   1    40215.22    31277.79   2375.32 o 
  -3   4   1     3297.30     3004.41    290.11 o 
  -2   4   1     6339.57     6309.22    226.69 o 
  -1   4   1     7009.42     6930.55    642.21 o 
   0   4   1      499.11      583.79     51.96 o 
   1   4   1      482.92      530.52     46.05 o 
   2   4   1     1051.45     1244.73     14.13 o 
   3   4   1      101.51      112.14      4.67 o 
   4   4   1       66.11       65.29      5.47 o 
   5   4   1    13765.58    13423.24   1244.57 o 
   6   4   1      462.38      477.46     34.08 o 
   7   4   1      161.04      145.06      8.07 o 
   8   4   1     6682.18     6674.93    683.08 o 
   9   4   1       23.23       30.43      5.66 o 
  10   4   1      140.80      133.64     14.12 o 
 -10   5   1     1453.06     1544.43     42.21 o 
  -9   5   1     2010.43     2132.07     46.78 o 
  -8   5   1      515.88      519.47     21.78 o 
  -7   5   1     4245.62     4773.79     63.72 o 
  -6   5   1     2990.84     3257.94    158.23 o 
  -5   5   1     3243.94     3239.51    196.07 o 
  -4   5   1      909.88      851.40     90.75 o 
  -3   5   1      722.05      683.45     58.15 o 
  -2   5   1        6.83       11.93      5.78 o 
  -1   5   1     8971.80     9626.94    962.31 o 
   0   5   1        4.26       22.43      4.50 o 
   1   5   1        4.41        6.45      2.96 o 
   2   5   1    12135.08    11138.16    277.01 o 
   3   5   1      695.86      781.51     12.42 o 
   4   5   1      845.19      877.67     42.95 o 
   5   5   1     6290.58     5896.49     66.82 o 
   6   5   1       73.42       79.85      6.18 o 
   7   5   1       79.50       89.43      6.89 o 
   8   5   1        0.21        0.47      4.37 o 
   9   5   1      127.09      124.32     18.15 o 
  10   5   1      227.92      214.43     17.34 o 
 -10   6   1       65.84       78.38     12.23 o 
  -9   6   1     2551.36     2784.63     54.72 o 
  -8   6   1      756.44      784.59     27.02 o 
  -7   6   1       34.86       35.90      7.80 o 
  -6   6   1      449.96      459.22     12.30 o 
  -5   6   1      778.94      818.94     15.28 o 
  -4   6   1     3103.29     3393.64     92.02 o 
  -3   6   1     9556.83     8585.72    595.75 o 
  -2   6   1     8351.03     8697.26    479.14 o 
  -1   6   1     2188.37     1908.83    192.99 o 
   0   6   1     2814.26     2852.99    265.25 o 
   1   6   1     2015.92     2336.47    203.00 o 
   2   6   1      828.31      887.53     57.94 o 
   3   6   1     2845.72     2997.83     46.58 o 
   4   6   1      750.88      874.63     32.60 o 
   5   6   1      570.59      588.84     20.30 o 
   6   6   1        0.91        5.24      6.32 o 
   7   6   1      411.70      423.75     19.76 o 
   8   6   1     2962.49     2595.34     51.76 o 
   9   6   1      305.62      294.42     19.09 o 
  10   6   1      456.18      434.91     23.66 o 
 -10   7   1       77.10       72.46     11.43 o 
  -9   7   1      246.74      258.79     18.01 o 
  -8   7   1      143.55      145.06     13.04 o 
  -7   7   1      282.94      278.83     16.40 o 
  -6   7   1     2366.18     2538.42     29.97 o 
  -5   7   1     3814.11     4051.03    136.72 o 
  -4   7   1       27.53       97.99     44.57 o 
  -3   7   1     4220.81     4069.07    286.29 o 
  -2   7   1      631.03      623.17     33.61 o 
  -1   7   1     1058.80     1461.72    141.09 o 
   0   7   1      893.51     1037.79    116.83 o 
   1   7   1      336.51      335.12     39.53 o 
   2   7   1     1232.65     1545.60    158.30 o 
   3   7   1      418.92      389.91     25.54 o 
   4   7   1      333.98      333.42      9.80 o 
   5   7   1     1317.03     1279.59     30.92 o 
   6   7   1     2718.22     2760.57     49.20 o 
   7   7   1      349.46      368.90     19.36 o 
   8   7   1      151.48      157.70     13.85 o 
   9   7   1        1.31        7.26      6.86 o 
  -9   8   1     2574.56     2685.01     55.66 o 
  -8   8   1      468.07      534.66     23.53 o 
  -7   8   1      494.44      489.22     21.11 o 
  -6   8   1       32.32       49.11      5.83 o 
  -5   8   1      859.86      826.76     16.83 o 
  -4   8   1     1086.61     1054.80    121.06 o 
  -3   8   1     1133.48     1054.75     72.26 o 
  -2   8   1     3322.11     3174.51     46.38 o 
  -1   8   1     1965.66     2312.08    241.39 o 
   0   8   1    11431.47    11784.31   1286.45 o 
   1   8   1     1975.19     2335.53    221.62 o 
   2   8   1       15.15       10.66      3.79 o 
   3   8   1     4253.56     4193.68    181.76 o 
   4   8   1      331.04      348.56     14.59 o 
   5   8   1       19.90       15.46      6.72 o 
   6   8   1      165.46      176.11     13.44 o 
   7   8   1      902.81      899.53     30.25 o 
   8   8   1       50.58       33.21      8.87 o 
   9   8   1      227.98      205.15     17.48 o 
  -9   9   1       22.18       22.72      9.41 o 
  -8   9   1      246.21      271.97     18.28 o 
  -7   9   1     2513.25     2676.54     34.74 o 
  -6   9   1     1274.50     1404.11     51.42 o 
  -5   9   1      397.58      401.96     15.26 o 
  -4   9   1     2309.07     2378.62    106.74 o 
  -3   9   1     4290.02     4553.45    220.01 o 
  -2   9   1     1825.11     1752.14     35.76 o 
  -1   9   1      362.78      353.44     16.00 o 
   0   9   1      735.03      810.97    111.18 o 
   1   9   1     1815.19     1930.11    291.40 o 
   2   9   1     2562.06     2763.89    211.67 o 
   3   9   1     1691.67     1718.69     28.70 o 
   4   9   1     1735.01     1747.59     58.08 o 
   5   9   1     1206.17     1217.61     32.13 o 
   6   9   1     2976.70     3157.03     56.06 o 
   7   9   1        1.53       63.99     10.62 o 
   8   9   1      500.70      459.38     23.80 o 
  -8  10   1      667.37      691.55     28.23 o 
  -7  10   1      802.79      825.86     33.14 o 
  -6  10   1      379.46      373.98     20.70 o 
  -5  10   1      729.64      754.14     17.66 o 
  -4  10   1      739.27      748.81     43.29 o 
  -3  10   1       11.33       29.71     12.30 o 
  -2  10   1     1096.74      999.42     28.64 o 
  -1  10   1     4640.56     4500.21     61.98 o 
   0  10   1      200.59      186.74     12.77 o 
   1  10   1      202.85      231.45     18.15 o 
   2  10   1     3528.04     3764.67    292.20 o 
   3  10   1     1360.07     1379.75     58.01 o 
   4  10   1       10.36       36.31     21.24 o 
   5  10   1        0.23        2.42      6.59 o 
   6  10   1       68.57      101.64     11.43 o 
   7  10   1      510.79      512.88     24.47 o 
  -7  11   1     1411.95     1520.52     66.01 o 
  -6  11   1      270.04      248.46     12.97 o 
  -5  11   1       17.65       23.28      5.09 o 
  -4  11   1     4823.05     4582.48     67.89 o 
  -3  11   1       22.92       21.11      6.86 o 
  -2  11   1     1350.68     1299.08     34.15 o 
  -1  11   1      107.14       88.33     10.49 o 
   0  11   1        1.00        2.82      5.65 o 
   1  11   1      972.94      951.96     28.64 o 
   2  11   1       87.74       74.21      9.95 o 
   3  11   1      713.69      763.21     31.66 o 
   4  11   1      149.47      156.00      8.93 o 
   5  11   1     2335.44     2566.30     50.41 o 
   6  11   1       32.83       31.59      8.34 o 
   7  11   1        0.53        4.44      7.53 o 
  -6  12   1      183.94      144.39     13.98 o 
  -5  12   1      707.55      689.81     27.56 o 
  -4  12   1      346.36      326.42     19.09 o 
  -3  12   1      252.07      223.71     15.86 o 
  -2  12   1      104.74      113.33     12.10 o 
  -1  12   1      575.68      543.00     23.53 o 
   0  12   1      217.33      197.22     14.52 o 
   1  12   1       87.75       81.07     10.08 o 
   2  12   1     1790.24     1678.33     39.79 o 
   3  12   1        0.34        6.32      6.59 o 
   4  12   1      551.37      638.32     24.74 o 
   5  12   1     1038.00     1123.24     34.15 o 
   6  12   1        4.82        5.24      7.39 o 
  -5  13   1      261.04      244.54     18.28 o 
  -4  13   1      797.61      834.19     31.19 o 
  -3  13   1     1583.54     1560.16     42.08 o 
  -2  13   1     1878.72     1720.01     43.69 o 
  -1  13   1     1155.83     1144.88     35.22 o 
   0  13   1      375.85      339.59     19.36 o 
   1  13   1      611.30      617.61     25.68 o 
   2  13   1      114.50      110.11     12.37 o 
   3  13   1      156.02      143.31     13.58 o 
  -4  14   1       47.83       40.73     10.49 o 
  -3  14   1      419.84      412.86     23.53 o 
  -2  14   1      247.49      217.66     17.48 o 
  -1  14   1        9.00       11.83      7.66 o 
   0  14   1       70.08       88.06     11.97 o 
   1  14   1      580.07      562.63     25.68 o 
   2  14   1      312.64      331.26     19.90 o 
   3  14   1      802.77      828.14     30.79 o 
  -3 -14   2       17.73       20.84      8.07 o 
  -2 -14   2     1016.83     1016.90     34.28 o 
  -1 -14   2      111.06      109.16     12.50 o 
   0 -14   2      506.56      474.84     23.93 o 
   1 -14   2     1682.93     1616.22     43.96 o 
   2 -14   2        0.01        0.00      6.99 o 
   3 -14   2      582.15      503.88     25.54 o 
  -4 -13   2      933.78     1008.96     31.86 o 
  -3 -13   2      252.52      270.22     16.94 o 
  -2 -13   2      428.05      413.27     21.11 o 
  -1 -13   2      268.98      234.33     16.13 o 
   0 -13   2      130.88      114.81     12.10 o 
   1 -13   2      232.32      181.90     14.92 o 
   2 -13   2       77.94       81.07     10.89 o 
   3 -13   2       39.35       28.77      8.87 o 
   4 -13   2     1408.55     1364.15     40.06 o 
   5 -13   2      251.96      284.00     16.60 o 
  -6 -12   2       44.45       55.93      9.95 o 
  -4 -12   2       20.18       27.29      8.20 o 
  -3 -12   2      456.01      422.94     20.03 o 
  -2 -12   2     1173.37     1031.01     31.06 o 
  -1 -12   2      278.00      268.88     16.67 o 
   0 -12   2      393.13      340.94     18.42 o 
   1 -12   2       52.62       48.94      8.60 o 
   2 -12   2     1805.92     1748.51     41.81 o 
   3 -12   2     1653.48     1518.35     39.66 o 
   4 -12   2      201.90      193.46     15.19 o 
   5 -12   2      778.53      799.32     34.95 o 
   6 -12   2       21.35       31.55      6.95 o 
  -7 -11   2        8.69       10.89      7.26 o 
  -6 -11   2      156.11      180.82     13.98 o 
  -5 -11   2      146.23      136.46     12.10 o 
  -4 -11   2     2533.59     2853.73     58.08 o 
  -3 -11   2      716.76      710.51     24.20 o 
  -2 -11   2      952.62      905.71     27.43 o 
  -1 -11   2     2719.89     2646.16     47.99 o 
   0 -11   2        0.80        2.55      6.05 o 
   1 -11   2      338.92      333.41     17.75 o 
   2 -11   2      321.19      326.82     17.88 o 
   3 -11   2       35.61       36.03      8.60 o 
   4 -11   2      314.31      272.24     16.94 o 
   5 -11   2     1426.13     1428.73     67.89 o 
   6 -11   2      540.16      548.51     17.20 o 
   7 -11   2      317.37      281.52     18.82 o 
  -8 -10   2      351.82      353.71     21.11 o 
  -7 -10   2     1232.46     1323.69     37.11 o 
  -6 -10   2      140.36      142.37     12.23 o 
  -5 -10   2      101.84      106.48     10.49 o 
  -4 -10   2     2467.07     2594.03     59.76 o 
  -3 -10   2      247.53      301.77     20.10 o 
  -2 -10   2     1013.79      977.10     27.02 o 
  -1 -10   2        8.81        0.81      5.78 o 
   0 -10   2      326.81      303.97     15.86 o 
   2 -10   2      786.70      788.89     25.54 o 
   3 -10   2      282.97      283.13     16.40 o 
   4 -10   2        5.97       10.76      6.32 o 
   5 -10   2     3927.91     3916.13     84.83 o 
   6 -10   2       12.51       19.53     13.44 o 
   7 -10   2      137.38      117.37     12.91 o 
   8 -10   2      678.60      701.23     29.85 o 
  -9  -9   2      952.56     1040.29     36.16 o 
  -8  -9   2       75.42       72.46     10.35 o 
  -6  -9   2     1096.60     1027.92     29.98 o 
  -5  -9   2     1584.14     1643.25     35.76 o 
  -4  -9   2      229.65      230.38     17.54 o 
  -3  -9   2       97.65      117.15      8.34 o 
  -2  -9   2     4843.05     5084.76    345.24 o 
  -1  -9   2     8503.23     6985.85     75.02 o 
   0  -9   2      362.45      308.67     14.79 o 
   1  -9   2      446.57      434.91     17.75 o 
   2  -9   2     5647.55     5339.78     66.01 o 
   3  -9   2     1416.67     1280.93     30.92 o 
   4  -9   2     1326.97     1276.77     31.46 o 
   5  -9   2       12.03       15.17     11.90 o 
   6  -9   2      545.14      516.87     16.87 o 
   7  -9   2       77.24       81.34     11.02 o 
   8  -9   2     1058.89     1114.50     36.16 o 
  -9  -8   2      139.12      155.95     15.19 o 
  -8  -8   2      759.53      820.48     29.58 o 
  -7  -8   2      298.79      253.42     15.73 o 
  -6  -8   2      469.39      447.55     19.36 o 
  -5  -8   2     1560.73     1394.13     31.73 o 
  -4  -8   2      678.13      638.62     18.62 o 
  -3  -8   2     2930.36     2910.22    100.69 o 
  -2  -8   2      147.54      144.79     12.30 o 
  -1  -8   2     1494.10     1825.68     25.95 o 
   0  -8   2     2278.59     2094.02     36.16 o 
   1  -8   2     8464.76     8387.51     81.74 o 
   2  -8   2       54.35      132.96     10.49 o 
   3  -8   2       84.10      112.26      9.95 o 
   4  -8   2     5912.21     5456.07     65.07 o 
   5  -8   2     2755.78     2765.09     56.33 o 
   6  -8   2      427.73      392.51     12.84 o 
   7  -8   2     1902.40     1871.93     43.29 o 
   8  -8   2      569.92      566.39     25.68 o 
   9  -8   2      274.86      263.23     18.96 o 
 -10  -7   2      517.58      500.52     25.54 o 
  -9  -7   2     1879.49     1919.65     46.52 o 
  -8  -7   2      708.17      692.23     26.35 o 
  -7  -7   2       53.51       63.19      8.87 o 
  -6  -7   2      513.76      523.24     20.43 o 
  -5  -7   2     2978.65     2900.02    104.80 o 
  -4  -7   2      384.20      324.47     20.30 o 
  -3  -7   2      383.19      434.17     15.80 o 
  -2  -7   2     5505.24     5354.76    323.66 o 
  -1  -7   2       24.72       15.88      3.20 o 
   0  -7   2     6817.45     7307.42    632.67 o 
   1  -7   2     3566.97     3436.39     45.31 o 
   2  -7   2       13.90       23.66      6.18 o 
   3  -7   2     2933.10     2861.67     42.08 o 
   4  -7   2       70.21       64.67      8.87 o 
   5  -7   2       64.23       65.71      6.02 o 
   6  -7   2      726.95      689.76     16.21 o 
   7  -7   2      732.79      742.37     26.89 o 
   8  -7   2      860.18      760.39     28.50 o 
   9  -7   2      290.44      257.99     18.55 o 
 -10  -6   2      145.35      139.01     14.25 o 
  -9  -6   2      327.74      306.12     18.82 o 
  -8  -6   2      373.09      371.19     19.09 o 
  -7  -6   2     1799.99     1743.40     38.45 o 
  -6  -6   2     1407.65     1327.58     31.19 o 
  -5  -6   2      798.55      687.00     12.88 o 
  -4  -6   2     4000.82     4038.96     32.79 o 
  -3  -6   2     4164.25     4228.41    120.99 o 
  -2  -6   2       13.60        8.02      3.08 o 
  -1  -6   2     4173.17     4641.20    209.86 o 
   0  -6   2       59.85       50.10      3.33 o 
   1  -6   2     4140.55     4222.05     47.99 o 
   2  -6   2       56.85       36.70      6.59 o 
   3  -6   2     2708.22     2789.20     38.99 o 
   4  -6   2     5621.65     5159.23     56.60 o 
   5  -6   2      798.79      807.32     36.10 o 
   6  -6   2     3132.82     3105.67     43.56 o 
   7  -6   2     1950.93     2001.93     42.62 o 
   8  -6   2       54.00       50.95      9.28 o 
   9  -6   2      188.65      164.28     14.65 o 
  10  -6   2        4.26        1.88      9.01 o 
 -10  -5   2     1491.18     1384.05     39.93 o 
  -9  -5   2      982.64      910.69     30.65 o 
  -8  -5   2      165.23      170.60     13.18 o 
  -7  -5   2     3124.42     2866.64     48.67 o 
  -6  -5   2      539.82      561.82     19.90 o 
  -5  -5   2       80.61       62.71      4.35 o 
  -4  -5   2       15.33       13.09      3.58 o 
  -3  -5   2     1759.01     1897.47     19.49 o 
  -2  -5   2     7223.40     7472.73     43.82 o 
  -1  -5   2     1542.26     1284.60     41.47 o 
   0  -5   2     2688.04     2915.22    142.57 o 
   1  -5   2      293.28      157.16      8.60 o 
   2  -5   2     3817.84     3358.96     39.79 o 
   3  -5   2     6133.52     6461.13     60.63 o 
   4  -5   2     4115.36     4012.19     45.98 o 
   5  -5   2     1648.43     1847.01     58.95 o 
   6  -5   2      767.68      739.32     14.95 o 
   7  -5   2     1395.51     1350.04     34.01 o 
   8  -5   2      239.19      242.80     16.00 o 
   9  -5   2      365.73      363.79     20.30 o 
  10  -5   2     1991.23     2087.30     50.95 o 
 -11  -4   2       72.44       76.12     13.18 o 
 -10  -4   2      521.95      581.58     81.94 o 
  -9  -4   2     1441.88     1604.13    173.36 o 
  -8  -4   2      486.60      542.31     90.01 o 
  -7  -4   2     1332.43     1203.63     30.11 o 
  -6  -4   2        8.92        5.92      5.38 o 
  -5  -4   2      339.62      334.20      9.01 o 
  -4  -4   2    20676.71    18385.65    591.93 o 
  -3  -4   2     7307.66     7016.73    163.07 o 
  -2  -4   2     1029.58     1027.96     12.50 o 
  -1  -4   2    29257.13    24914.45    108.46 o 
   0  -4   2     1167.06     1065.97     13.18 o 
   1  -4   2     1970.36     1791.94     25.27 o 
   2  -4   2      560.78      552.95     14.12 o 
   3  -4   2       39.30       54.93      6.86 o 
   4  -4   2     2172.89     2468.43     91.35 o 
   5  -4   2     5867.96     6545.41    131.28 o 
   6  -4   2     2874.79     3180.69     48.80 o 
   7  -4   2     2353.38     2562.54     46.38 o 
   8  -4   2     2737.27     2889.63     52.57 o 
   9  -4   2      230.62      211.88     15.86 o 
  10  -4   2      251.33      255.30     18.69 o 
 -11  -3   2       35.71       35.65      6.39 o 
 -10  -3   2      440.41      532.21     89.94 o 
  -9  -3   2       44.11       53.24      7.86 o 
  -8  -3   2       79.18       99.03     13.65 o 
  -7  -3   2     7365.43     7502.78   1193.08 o 
  -6  -3   2       57.93       33.77      4.77 o 
  -5  -3   2       62.54       68.89      4.20 o 
  -4  -3   2     6535.29     6298.36    266.26 o 
  -3  -3   2     5808.35     5648.91    233.32 o 
  -2  -3   2      228.96      242.80      7.66 o 
  -1  -3   2     4158.16     3724.38    153.06 o 
   0  -3   2     5957.75     5285.61    319.90 o 
   1  -3   2     1085.04     1027.25     16.94 o 
   2  -3   2     8966.29     9074.53    618.69 o 
   3  -3   2     1637.19     1862.24    155.34 o 
   4  -3   2      269.72      286.27     10.53 o 
   5  -3   2    21413.89    21795.37    439.00 o 
   6  -3   2      198.99      209.12     16.80 o 
   7  -3   2      370.58      384.23     17.48 o 
   8  -3   2        5.54       10.08      6.32 o 
   9  -3   2      147.50      148.29     13.58 o 
  10  -3   2       82.31       89.40     11.70 o 
 -11  -2   2     1098.19     1081.30    168.18 o 
 -10  -2   2      208.41      218.59     21.98 o 
  -9  -2   2     2731.15     2772.82    390.41 o 
  -8  -2   2      399.19      352.47     59.49 o 
  -7  -2   2     1069.57      970.16    142.30 o 
  -6  -2   2       64.39       73.28     15.93 o 
  -5  -2   2     6263.84     6248.15    531.12 o 
  -4  -2   2     9424.95     9336.17    443.67 o 
  -3  -2   2     1596.20     1532.00    186.47 o 
  -2  -2   2    14190.43    12531.33   1130.56 o 
  -1  -2   2     7705.78     6990.34    655.05 o 
   0  -2   2     2590.56     2345.34     87.32 o 
   1  -2   2     2613.51     2823.37    179.74 o 
   2  -2   2      762.43      866.01     76.76 o 
   3  -2   2     4005.91     4130.08    140.98 o 
   4  -2   2       89.13       76.71      3.50 o 
   5  -2   2     1126.38     1132.78     26.24 o 
   6  -2   2     3094.39     3333.25     65.00 o 
   7  -2   2      140.13      131.45      7.29 o 
   8  -2   2     2098.33     2025.70    181.49 o 
   9  -2   2      785.81      838.09     28.77 o 
  10  -2   2       81.66       78.65     11.29 o 
 -11  -1   2      503.66      505.66     33.68 o 
 -10  -1   2        1.30        0.00      3.84 o 
  -9  -1   2      147.05      145.99     17.28 o 
  -8  -1   2     4566.51     4574.06    752.05 o 
  -7  -1   2      208.45      184.81      8.22 o 
  -6  -1   2     2725.28     2655.67    392.09 o 
  -5  -1   2     4140.52     3991.97    692.43 o 
  -4  -1   2      220.61      133.63     19.56 o 
  -3  -1   2    19551.13    14804.69    950.15 o 
  -2  -1   2     1901.69     1737.89     21.11 o 
   0  -1   2     6164.23     5789.48     43.42 o 
   1  -1   2    14161.48    14691.08     96.80 o 
   2  -1   2        5.17       23.12      3.09 o 
   3  -1   2      473.52      567.09     15.53 o 
   4  -1   2    13479.21    13639.11    426.07 o 
   5  -1   2     4110.01     4171.72     79.46 o 
   6  -1   2     3058.72     3386.45    144.59 o 
   7  -1   2      222.05      221.38     19.96 o 
   8  -1   2      392.66      391.28     12.55 o 
   9  -1   2      174.22      165.19      9.09 o 
  10  -1   2      414.37      448.62     22.45 o 
 -11   0   2      638.75      676.46     86.78 o 
 -10   0   2       16.72       12.88      6.86 o 
  -9   0   2     2510.66     2489.83    373.54 o 
  -8   0   2      227.38      256.52     40.06 o 
  -7   0   2      419.42      378.08     12.03 o 
  -6   0   2     1050.14      960.36    154.20 o 
  -5   0   2     3925.66     3921.18    580.10 o 
  -4   0   2     4010.01     4567.19    672.40 o 
  -3   0   2      820.70      662.66     85.97 o 
  -2   0   2     2108.21     1699.25    278.09 o 
  -1   0   2      735.13      704.46     10.89 o 
   0   0   2    12191.45    12697.35     84.70 o 
   1   0   2    18127.01    19223.01    121.13 o 
   2   0   2    25308.66    25889.04    127.11 o 
   3   0   2     1663.58     1655.14     24.60 o 
   4   0   2      183.19      257.74      7.83 o 
   5   0   2        4.88       17.88      2.68 o 
   6   0   2     6881.08     7123.40    554.02 o 
   7   0   2     3895.94     4208.92    190.57 o 
   8   0   2      194.88      212.38     22.99 o 
   9   0   2       26.64       27.12      5.41 o 
  10   0   2     1950.22     1901.00     90.14 o 
 -11   1   2      828.91      837.59    106.48 o 
 -10   1   2      160.51      140.20     16.67 o 
  -9   1   2      158.61      151.72     16.27 o 
  -8   1   2     2572.32     2659.72    366.41 o 
  -7   1   2     2286.95     2259.68    262.90 o 
  -6   1   2     2528.84     2605.27    385.84 o 
  -5   1   2     6485.93     6651.93    656.97 o 
  -4   1   2     1652.70     1572.80    159.20 o 
  -3   1   2    27156.70    17607.37   2172.11 o 
  -2   1   2     2336.31     2513.15    213.49 o 
  -1   1   2      320.26      358.33      7.97 o 
   0   1   2    10453.13    10822.07    583.20 o 
   1   1   2    13822.48    14976.39    640.97 o 
   2   1   2    56591.02    46971.77   1783.06 o 
   3   1   2      170.39      215.93      7.19 o 
   4   1   2    20022.21    20050.54   1169.82 o 
   5   1   2      100.20      103.25      7.26 o 
   6   1   2     3199.51     3274.24    161.60 o 
   7   1   2     4170.54     4135.95    280.31 o 
   8   1   2        0.90        9.22      8.00 o 
   9   1   2      535.89      530.45     15.73 o 
  10   1   2       73.47       79.23      7.48 o 
 -11   2   2        2.26       10.49      8.34 o 
 -10   2   2     2566.78     2714.56    397.40 o 
  -9   2   2     4073.47     4052.73    503.41 o 
  -8   2   2      277.18      269.50     32.60 o 
  -7   2   2     2964.32     3026.81    420.19 o 
  -6   2   2      798.58      672.98     53.75 o 
  -5   2   2      980.48     1137.74    115.79 o 
  -4   2   2      658.43      992.27    114.68 o 
  -3   2   2       12.47       23.19      2.17 o 
  -2   2   2    15751.50    13730.47    374.68 o 
  -1   2   2       30.55       64.85      5.41 o 
   0   2   2     7930.71     8676.31    303.63 o 
   1   2   2    10016.08    10686.35    226.60 o 
   2   2   2     3144.05     3644.27     53.51 o 
   3   2   2     5098.93     5800.57    146.44 o 
   4   2   2      782.05      923.74     17.14 o 
   5   2   2      231.49      264.67     18.01 o 
   6   2   2        9.42       32.55     12.10 o 
   7   2   2     2024.98     1920.19     32.87 o 
   8   2   2       77.78       85.29      6.88 o 
   9   2   2       39.74       43.30      9.34 o 
  10   2   2     1477.56     1454.23     92.83 o 
 -11   3   2      387.17      423.08     23.26 o 
 -10   3   2      383.92      423.62     22.05 o 
  -9   3   2      508.67      496.89     22.18 o 
  -8   3   2       72.73       64.29      5.91 o 
  -7   3   2     2499.52     2419.48    310.96 o 
  -6   3   2       44.66       48.41      3.54 o 
  -5   3   2      605.40      573.53     53.68 o 
  -4   3   2    29156.44    19796.88   2728.85 o 
  -3   3   2     1834.69     1790.92    189.38 o 
  -2   3   2       45.62       35.45      2.18 o 
  -1   3   2    13153.56    13196.24    889.25 o 
   0   3   2      154.64      150.88     12.91 o 
   1   3   2     1964.28     2163.02     18.28 o 
   2   3   2      406.94      515.05      6.37 o 
   3   3   2     1069.98     1087.50     23.70 o 
   4   3   2     6053.89     6748.67    202.59 o 
   5   3   2     2159.46     2292.51    149.90 o 
   6   3   2     5389.10     5932.06    543.94 o 
   7   3   2     1746.80     1818.16    121.73 o 
   8   3   2     1012.15     1090.97     50.48 o 
   9   3   2        1.37        7.09      4.91 o 
  10   3   2      126.87      141.06     20.43 o 
 -11   4   2      262.21      294.82     19.90 o 
 -10   4   2     2402.36     2792.70     56.46 o 
  -9   4   2      129.34      156.89     13.58 o 
  -8   4   2      306.70      327.90     17.07 o 
  -7   4   2     5267.52     5182.62    563.23 o 
  -6   4   2      837.16      878.97     80.01 o 
  -5   4   2      135.92      145.30     15.69 o 
  -4   4   2      249.71      227.53     21.82 o 
  -3   4   2     6984.81     7021.15    544.94 o 
  -2   4   2      791.64      860.40     19.80 o 
  -1   4   2     8747.10     9534.64    537.62 o 
   0   4   2     1307.80     1597.60     89.67 o 
   1   4   2      723.36      720.62     34.15 o 
   2   4   2     6840.69     6711.81     77.10 o 
   3   4   2      731.64      752.30      9.05 o 
   4   4   2      364.81      409.76      7.27 o 
   5   4   2     8014.28     8144.34    423.55 o 
   6   4   2        5.40        2.15      3.99 o 
   7   4   2      214.97      203.14     30.65 o 
   8   4   2      243.11      251.19     10.76 o 
   9   4   2      381.69      381.28     27.56 o 
  10   4   2      676.21      576.88     26.35 o 
 -10   5   2      864.50     1034.10     34.42 o 
  -9   5   2     1652.55     1939.95     44.36 o 
  -8   5   2      491.01      538.97     21.91 o 
  -7   5   2        0.62        1.61      5.51 o 
  -6   5   2      277.23      278.57     27.03 o 
  -5   5   2      276.73      230.01     18.19 o 
  -4   5   2     7414.63     7060.58    745.39 o 
  -3   5   2     1779.13     1978.29    116.54 o 
  -2   5   2     7788.42     8720.30    206.36 o 
  -1   5   2    15995.34    15608.31   1784.61 o 
   0   5   2       68.77      197.06     76.09 o 
   1   5   2       44.87       62.61      4.08 o 
   2   5   2     2468.80     2535.83     41.47 o 
   3   5   2     5199.78     5547.14     38.76 o 
   4   5   2      895.99      952.26     14.56 o 
   5   5   2     2427.00     2591.30    126.24 o 
   6   5   2      763.86      763.53     55.59 o 
   7   5   2        0.33        2.03      4.29 o 
   8   5   2     1498.21     1385.12     37.24 o 
   9   5   2        4.15        4.84      6.18 o 
  10   5   2       16.80       12.23      7.53 o 
 -10   6   2      275.36      288.10     19.36 o 
  -9   6   2       72.11      105.80     12.50 o 
  -8   6   2     1003.25     1035.04     30.79 o 
  -7   6   2     3023.07     3325.61     52.43 o 
  -6   6   2     4694.59     5326.87    108.09 o 
  -5   6   2     2286.89     2638.11     28.50 o 
  -4   6   2     3725.19     3395.94    301.73 o 
  -3   6   2     5930.83     5904.95    249.61 o 
  -2   6   2      344.85      324.30      9.02 o 
  -1   6   2      177.72      159.44     11.02 o 
   0   6   2     4282.81     5005.81    518.67 o 
   1   6   2     3511.72     3771.31    190.03 o 
   2   6   2     2577.14     2722.33     78.11 o 
   3   6   2      108.37      110.51      7.80 o 
   4   6   2     3780.75     4089.52     34.49 o 
   5   6   2    10438.77    10487.44    100.02 o 
   6   6   2      653.49      606.32     22.59 o 
   7   6   2       26.03       13.04      6.59 o 
   8   6   2      756.48      681.20     26.75 o 
   9   6   2      318.59      287.43     19.09 o 
 -10   7   2       12.55       18.96      9.14 o 
  -9   7   2     1995.38     2158.95     48.40 o 
  -8   7   2      241.15      243.74     16.00 o 
  -7   7   2        3.98       18.25      7.46 o 
  -6   7   2     1145.22     1178.41     20.18 o 
  -5   7   2     2769.25     3077.95     84.76 o 
  -4   7   2       53.03       46.25      4.97 o 
  -3   7   2      538.07      624.81     21.34 o 
  -2   7   2     8885.55     9349.22    330.36 o 
  -1   7   2     4414.23     4881.00    448.49 o 
   0   7   2      546.90      559.15     41.61 o 
   1   7   2     6090.87     6521.81    507.57 o 
   2   7   2     1315.65     1144.96     76.03 o 
   3   7   2     3604.44     4008.13    178.60 o 
   4   7   2     1784.15     1746.81     22.67 o 
   5   7   2        8.20       11.29      6.05 o 
   6   7   2      623.00      631.46     23.80 o 
   7   7   2     1762.47     1716.92     41.54 o 
   8   7   2      610.77      545.96     24.74 o 
   9   7   2       29.22       20.03      7.66 o 
  -9   8   2        8.04       14.38      8.47 o 
  -8   8   2     1100.74     1210.35     34.69 o 
  -7   8   2      472.48      496.29     14.36 o 
  -6   8   2     5125.22     5535.28    184.32 o 
  -5   8   2     2398.56     2625.07     92.49 o 
  -4   8   2      356.62      336.20     10.38 o 
  -3   8   2     2494.08     2297.63    282.86 o 
  -2   8   2      456.51      512.02     20.57 o 
  -1   8   2      395.41      394.20     35.02 o 
   0   8   2     1821.66     2168.34    255.97 o 
   1   8   2     3592.54     3604.88    314.59 o 
   2   8   2      210.79      229.92     15.86 o 
   3   8   2        6.93       10.17      3.98 o 
   4   8   2     3681.27     3724.72     36.16 o 
   5   8   2      190.97      189.02     13.58 o 
   6   8   2      314.14      315.39     17.61 o 
   7   8   2      908.14      918.22     31.19 o 
   8   8   2        1.12        0.00      6.59 o 
  -9   9   2      441.93      471.21     23.53 o 
  -8   9   2      394.93      411.79     21.38 o 
  -7   9   2      228.11      254.33     14.12 o 
  -6   9   2       26.16       27.56      7.53 o 
  -5   9   2     1831.94     1879.15    111.38 o 
  -4   9   2      344.43      334.12     23.66 o 
  -3   9   2      863.10      899.46     34.89 o 
  -2   9   2     4376.16     4102.00     57.00 o 
  -1   9   2     2454.40     2237.47     40.47 o 
   0   9   2     1100.17     1201.57    135.65 o 
   1   9   2     4192.72     4577.62    358.35 o 
   2   9   2     1304.20     1279.44    149.90 o 
   3   9   2     1008.00      980.02    111.32 o 
   4   9   2       92.47      102.28      7.14 o 
   5   9   2        5.12       11.70      6.18 o 
   6   9   2       57.02       54.72      9.14 o 
   7   9   2      833.16      825.05     30.38 o 
   8   9   2        0.73        0.00      7.39 o 
  -8  10   2      164.29      176.52     15.46 o 
  -7  10   2     2432.08     2581.54     76.09 o 
  -6  10   2      389.97      394.62     21.64 o 
  -5  10   2      372.38      374.69     12.63 o 
  -4  10   2     2682.33     2505.94     47.05 o 
  -3  10   2      878.50      807.17     26.22 o 
  -2  10   2      200.58      193.05     13.44 o 
  -1  10   2     3416.35     3378.45     53.64 o 
   0  10   2      334.03      328.84     16.54 o 
   1  10   2        2.73        3.92      4.36 o 
   2  10   2      710.10      733.45     55.93 o 
   3  10   2      973.24     1019.97     56.20 o 
   4  10   2     1606.57     1673.73     83.76 o 
   5  10   2     1098.35     1124.72     32.80 o 
   6  10   2      371.51      354.92     19.90 o 
   7  10   2      239.29      256.37     18.28 o 
  -7  11   2     2775.29     2915.17     55.79 o 
  -5  11   2       42.93       57.00      9.01 o 
  -4  11   2      195.39      176.92     14.38 o 
  -3  11   2      601.64      570.02     23.12 o 
  -2  11   2      440.80      488.42     21.51 o 
  -1  11   2      266.94      237.42     15.46 o 
   0  11   2        1.48        0.00      6.05 o 
   1  11   2      639.18      553.48     22.05 o 
   2  11   2     4437.12     4770.53    395.79 o 
   3  11   2     1256.85     1277.96     90.68 o 
   4  11   2      151.67      181.36     14.38 o 
   5  11   2     1347.69     1500.07     39.39 o 
   6  11   2        3.43        2.82      7.53 o 
  -6  12   2      118.07      127.31     12.91 o 
  -5  12   2      393.64      349.68     19.90 o 
  -4  12   2     2809.48     2716.61     54.18 o 
  -3  12   2        9.29       19.76      7.80 o 
  -2  12   2      568.78      524.18     23.39 o 
  -1  12   2     3149.63     3162.54     57.00 o 
   0  12   2      177.06      188.75     14.65 o 
   1  12   2      143.59      129.60     12.50 o 
   2  12   2        9.87       19.63      7.93 o 
   3  12   2      618.93      613.71     24.47 o 
   4  12   2      168.11      178.80     14.52 o 
   5  12   2      204.36      230.56     17.21 o 
  -5  13   2      110.36      105.53     13.04 o 
  -4  13   2      746.51      739.28     29.85 o 
  -3  13   2      384.23      383.29     21.51 o 
  -2  13   2      358.93      321.31     19.63 o 
  -1  13   2       32.60       23.26      7.80 o 
   0  13   2      451.70      395.79     20.97 o 
   1  13   2      411.27      381.94     20.43 o 
   2  13   2     1371.52     1384.05     38.32 o 
   3  13   2       53.22       39.53      8.74 o 
  -3  14   2      213.51      167.38     16.13 o 
  -2  14   2     1201.36     1213.98     38.72 o 
  -1  14   2      745.73      770.07     30.65 o 
   0  14   2      118.14      109.57     12.77 o 
   1  14   2      271.22      270.76     18.96 o 
   2  14   2       93.83       98.27     12.23 o 
  -3 -14   3       93.49      105.80     12.23 o 
  -2 -14   3     1442.41     1453.96     41.14 o 
  -1 -14   3       76.49       69.50     11.16 o 
   0 -14   3       62.74       55.25     10.08 o 
   1 -14   3      279.56      263.23     18.69 o 
   2 -14   3       94.11       83.89     12.91 o 
   3 -14   3        6.01        6.99      9.28 o 
  -4 -13   3      105.37       88.19     10.76 o 
  -3 -13   3       35.40       45.31      8.60 o 
  -2 -13   3      667.35      674.88     26.89 o 
  -1 -13   3        4.14        0.00      6.59 o 
   0 -13   3      441.15      362.58     20.17 o 
   1 -13   3     1298.62     1227.83     36.57 o 
   2 -13   3      650.79      600.00     26.08 o 
   3 -13   3      484.14      431.95     22.72 o 
   4 -13   3     1570.59     1566.89     43.15 o 
   5 -13   3       61.11       55.15      7.79 o 
  -4 -12   3     1343.24     1359.18     35.36 o 
  -3 -12   3      229.01      247.37     15.86 o 
  -2 -12   3     1366.69     1348.29     35.76 o 
  -1 -12   3     1640.55     1625.77     39.66 o 
   0 -12   3        2.23       11.56      6.72 o 
   1 -12   3       10.96        4.57      6.05 o 
   2 -12   3       24.64       21.51      7.26 o 
   3 -12   3      303.20      297.38     18.15 o 
   4 -12   3      373.40      342.55     19.76 o 
   5 -12   3        6.60       21.24      9.01 o 
   6 -12   3      679.55      664.76     20.00 o 
  -7 -11   3     1723.89     1852.16     44.90 o 
  -6 -11   3       57.00       61.04      9.95 o 
  -5 -11   3        1.32        2.15      5.78 o 
  -4 -11   3      499.90      533.99     21.38 o 
  -3 -11   3       46.41       58.21      9.01 o 
  -2 -11   3      213.69      219.27     14.25 o 
  -1 -11   3      201.79      202.33     14.12 o 
   0 -11   3     2995.36     2940.72     51.76 o 
   1 -11   3      415.55      407.22     19.76 o 
   2 -11   3     2447.80     2218.91     45.57 o 
   3 -11   3     1600.81     1517.81     37.91 o 
   4 -11   3     1264.18     1232.54     34.82 o 
   5 -11   3     1436.39     1377.06     37.37 o 
   6 -11   3       25.90       25.01     10.42 o 
   7 -11   3      256.21      245.89     18.28 o 
  -8 -10   3        0.84        2.02      7.66 o 
  -7 -10   3       91.69      110.11     11.83 o 
  -6 -10   3      489.29      497.83     21.64 o 
  -5 -10   3       35.36       41.54      7.26 o 
  -4 -10   3      607.25      624.88     15.11 o 
  -3 -10   3      248.32      272.66     18.49 o 
  -2 -10   3        1.70        3.76      6.18 o 
  -1 -10   3     7188.47     6811.61     78.38 o 
   0 -10   3      923.03      799.91     25.41 o 
   1 -10   3      213.35      169.66     12.91 o 
   2 -10   3     2165.24     2103.57     42.08 o 
   3 -10   3     3372.94     3105.94     52.57 o 
   4 -10   3       76.31       66.41      9.14 o 
   5 -10   3       69.19       74.08     10.62 o 
   6 -10   3     1942.92     1932.74     40.87 o 
   7 -10   3        4.03       30.65      9.41 o 
  -9  -9   3      123.53      117.77     14.12 o 
  -8  -9   3     1253.49     1257.54     37.24 o 
  -7  -9   3      341.99      306.79     17.61 o 
  -6  -9   3       60.38       55.66      8.60 o 
  -5  -9   3     3335.20     3477.47     35.88 o 
  -4  -9   3     1187.08     1220.67     20.15 o 
  -3  -9   3      219.84      220.25     29.78 o 
  -2  -9   3        4.32        9.02      3.88 o 
  -1  -9   3      487.57      485.59     18.55 o 
   0  -9   3     1974.10     1899.22     36.97 o 
   1  -9   3     3939.35     3749.10     53.91 o 
   2  -9   3      488.51      501.99     19.63 o 
   3  -9   3     6660.23     6409.24     75.15 o 
   4  -9   3       61.17       54.45      8.87 o 
   5  -9   3      845.79      853.82     26.62 o 
   6  -9   3       64.45       64.00      6.65 o 
   7  -9   3      329.47      299.66     18.69 o 
   8  -9   3      559.86      580.51     27.16 o 
  -9  -8   3       28.90       35.09      8.74 o 
  -8  -8   3        2.07        0.00      5.92 o 
  -7  -8   3       12.24        1.75      5.38 o 
  -6  -8   3     1535.78     1522.39     35.36 o 
  -5  -8   3     1751.22     1870.28     24.54 o 
  -4  -8   3      457.63      496.11     12.38 o 
  -3  -8   3      257.66      283.87     15.46 o 
  -2  -8   3     8005.42     8008.05    521.56 o 
  -1  -8   3     1303.92     1449.00    113.00 o 
   0  -8   3      154.52      124.89      9.68 o 
   2  -8   3     1271.64     1196.51     28.37 o 
   3  -8   3      294.13      242.80     13.44 o 
   4  -8   3        9.14       33.34      6.86 o 
   5  -8   3        0.86        0.00      6.05 o 
   6  -8   3      247.54      226.57     19.09 o 
   7  -8   3      343.05      338.52     19.22 o 
   8  -8   3      323.53      291.46     18.96 o 
 -10  -7   3        1.77        9.81      8.20 o 
  -9  -7   3       57.46       87.65     11.16 o 
  -8  -7   3     1348.46     1339.15     36.57 o 
  -7  -7   3      348.16      343.76     17.88 o 
  -6  -7   3      855.16      871.97     26.08 o 
  -5  -7   3     7575.56     7399.22    385.37 o 
  -4  -7   3      318.67      355.75     10.02 o 
  -3  -7   3      877.13      943.84     15.35 o 
  -2  -7   3     4407.46     4705.40    169.12 o 
  -1  -7   3       77.45       89.43      4.84 o 
   0  -7   3       64.57       56.27      8.67 o 
   1  -7   3     4146.16     4008.97     50.41 o 
   2  -7   3      361.06      363.79     14.92 o 
   3  -7   3       63.40       75.15      8.34 o 
   4  -7   3     4842.82     4361.06     55.39 o 
   5  -7   3      150.20      128.89      7.89 o 
   6  -7   3      213.58      177.00     10.89 o 
   7  -7   3     1823.29     1770.16     41.94 o 
   8  -7   3       23.83       59.42      9.81 o 
   9  -7   3       30.06       18.42      7.93 o 
 -10  -6   3      883.26      853.69     31.86 o 
  -9  -6   3      483.56      472.15     22.72 o 
  -8  -6   3      968.36      948.06     29.98 o 
  -7  -6   3      927.64      859.20     26.75 o 
  -6  -6   3      799.55      814.70     24.47 o 
  -5  -6   3      541.33      634.43     23.33 o 
  -4  -6   3      148.07      185.79      7.10 o 
  -3  -6   3      340.69      340.47      9.81 o 
  -2  -6   3     3768.36     3674.30     31.66 o 
  -1  -6   3      259.07      260.96      7.11 o 
   0  -6   3     1196.00     1154.88     76.03 o 
   1  -6   3    12714.62    12175.35    592.27 o 
   2  -6   3      842.22      699.49     19.22 o 
   3  -6   3     1057.55      948.60     22.59 o 
   4  -6   3    10810.95    10539.74     91.02 o 
   5  -6   3      386.32      359.11     11.27 o 
   6  -6   3      175.17      177.17      8.77 o 
   7  -6   3      836.39      784.32     27.29 o 
   8  -6   3     1133.46     1085.46     33.74 o 
   9  -6   3        0.23        0.00      6.18 o 
 -10  -5   3      211.12      174.10     14.92 o 
  -9  -5   3       41.44       44.23      8.47 o 
  -8  -5   3      204.11      170.33     13.04 o 
  -7  -5   3      261.29      240.11     14.65 o 
  -6  -5   3     1136.65      917.68     25.27 o 
  -5  -5   3     3025.28     2849.09    109.84 o 
  -4  -5   3     6476.84     6571.26    197.56 o 
  -3  -5   3     3815.85     3578.42     88.39 o 
  -2  -5   3    17594.09    17524.33    282.86 o 
  -1  -5   3     5540.36     5157.38     78.11 o 
   0  -5   3     3508.76     3812.76     53.10 o 
   1  -5   3      590.29      846.56     14.86 o 
   2  -5   3       46.74       55.93      6.72 o 
   3  -5   3     2198.81     2038.23     31.46 o 
   4  -5   3     4171.24     4134.26     47.99 o 
   5  -5   3      118.40      121.64      6.84 o 
   6  -5   3     1345.04     1341.30     32.53 o 
   7  -5   3     4443.04     4712.62     67.35 o 
   8  -5   3      560.48      582.66     24.47 o 
   9  -5   3        2.95        8.74      7.53 o 
  10  -5   3      627.01      574.32     27.56 o 
 -11  -4   3       42.79       34.95      8.60 o 
 -10  -4   3     1656.90     1576.83     41.68 o 
  -9  -4   3      532.33      452.39     21.24 o 
  -8  -4   3      310.41      288.51     16.13 o 
  -7  -4   3     8687.85     7616.90     82.95 o 
  -6  -4   3      276.39      265.38     13.85 o 
  -5  -4   3     1083.06     1041.15     62.72 o 
  -4  -4   3    12133.42    11404.16   1110.46 o 
  -3  -4   3     8845.33     8626.97    429.94 o 
  -2  -4   3      292.95      318.89      7.32 o 
  -1  -4   3       24.18       35.42      3.13 o 
   0  -4   3     7281.59     6701.87    347.26 o 
   1  -4   3     4049.96     3888.27    174.64 o 
   2  -4   3     6354.19     6806.36    205.49 o 
   3  -4   3     4316.46     4794.62    456.82 o 
   4  -4   3    10142.99    11064.29   1038.61 o 
   5  -4   3     5095.96     5308.32    128.99 o 
   6  -4   3       85.93       99.48      9.55 o 
   7  -4   3       16.54       20.84      7.26 o 
   8  -4   3     1280.83     1288.46     35.36 o 
   9  -4   3     1083.59     1129.96     35.09 o 
  10  -4   3      109.86      113.06     14.25 o 
 -11  -3   3      238.15      267.82     41.74 o 
 -10  -3   3      515.47      550.70     94.44 o 
  -9  -3   3     1513.26     1552.81    272.31 o 
  -8  -3   3      781.51      777.20    110.71 o 
  -7  -3   3      403.56      440.76     36.10 o 
  -5  -3   3      242.35      194.02      5.99 o 
  -4  -3   3    10526.69    10586.47    747.75 o 
  -3  -3   3    11951.04    11129.46    820.28 o 
  -2  -3   3        5.26       15.50      2.60 o 
  -1  -3   3    10117.25     8576.68    796.68 o 
   0  -3   3      677.41      834.81     59.15 o 
   1  -3   3       30.31       42.55      2.73 o 
   2  -3   3     1848.80     1974.06    205.22 o 
   3  -3   3     5183.82     5535.85    519.40 o 
   4  -3   3       39.45       46.88      5.19 o 
   5  -3   3      399.76      398.39     11.62 o 
   6  -3   3     6993.67     7359.49    141.03 o 
   7  -3   3        0.69        2.96      5.11 o 
   8  -3   3      570.43      573.25     23.12 o 
   9  -3   3      912.15      899.53     30.79 o 
  10  -3   3       56.66       60.63     10.49 o 
 -11  -2   3      395.56      440.62     81.87 o 
 -10  -2   3      128.53      139.19     37.98 o 
  -9  -2   3      164.06      179.79     28.37 o 
  -8  -2   3     5089.56     5366.54    862.36 o 
  -7  -2   3     1573.39     1656.29    258.86 o 
  -6  -2   3        2.80        9.55     10.28 o 
  -5  -2   3     2261.17     2370.96    191.30 o 
  -4  -2   3     9421.10     7669.33     67.35 o 
  -3  -2   3     1151.35     1016.63     18.96 o 
  -1  -2   3      393.49      381.94      9.14 o 
   0  -2   3      292.24      231.77      6.59 o 
   1  -2   3     1442.08     1456.78     17.21 o 
   2  -2   3     1854.66     1801.65    143.65 o 
   3  -2   3     2207.59     2296.53    190.84 o 
   4  -2   3     1620.66     1601.63     53.28 o 
   5  -2   3     4958.94     5364.99    151.99 o 
   6  -2   3       88.19      106.88      8.54 o 
   7  -2   3      121.65      124.07     12.03 o 
   8  -2   3      222.93      294.82     16.94 o 
   9  -2   3      452.39      457.09     21.78 o 
  10  -2   3       17.24       21.51      8.34 o 
 -11  -1   3     1899.63     2044.26    347.93 o 
 -10  -1   3       42.17       49.78     11.29 o 
  -9  -1   3      456.93      469.07     51.02 o 
  -8  -1   3        2.23       25.79     16.54 o 
  -7  -1   3       10.20        6.82      3.56 o 
  -6  -1   3     1975.61     2023.48    336.70 o 
  -5  -1   3     2607.75     2330.65    407.22 o 
  -4  -1   3     8536.68     7536.98   1193.28 o 
  -3  -1   3     1724.52     1713.42     24.33 o 
  -2  -1   3    16665.48    11279.02     79.05 o 
  -1  -1   3     2750.25     2571.14     26.35 o 
   0  -1   3     2428.22     2577.46     25.41 o 
   1  -1   3    27308.37    26920.04    163.21 o 
   2  -1   3     9045.54    10647.29     74.88 o 
   3  -1   3     1317.25     1480.82     63.39 o 
   4  -1   3        4.07       18.71      5.80 o 
   5  -1   3       53.12       46.20      3.43 o 
   6  -1   3     7265.05     7896.92    182.37 o 
   7  -1   3      643.54      651.93     15.05 o 
   8  -1   3      258.40      237.97     10.04 o 
   9  -1   3     1450.15     1479.23     38.32 o 
  10  -1   3      343.57      349.41     20.57 o 
 -11   0   3      256.02      257.46     43.09 o 
 -10   0   3       57.40       57.58     19.02 o 
  -9   0   3       78.73       71.28      9.88 o 
  -8   0   3     4411.70     4656.92    761.13 o 
  -7   0   3        5.15        7.13      3.64 o 
  -6   0   3      289.90      336.90     14.12 o 
  -5   0   3    15547.12    12667.06   2222.95 o 
  -4   0   3      689.79      654.13    114.34 o 
  -3   0   3     2437.78     1871.35    263.37 o 
  -2   0   3     3900.21     3131.22     31.73 o 
  -1   0   3      814.85      791.44     13.44 o 
   1   0   3    62893.33    51453.39    295.50 o 
   2   0   3     8137.80     9458.04     70.18 o 
   3   0   3     1278.97     1297.45     15.11 o 
   4   0   3     7588.36     8353.71    177.46 o 
   5   0   3     1801.48     1828.22     19.90 o 
   6   0   3      211.12      198.02     18.22 o 
   7   0   3     2462.08     2364.52    119.18 o 
   8   0   3      320.45      308.06     20.37 o 
   9   0   3       32.12       35.76      5.41 o 
  10   0   3        1.91        1.29      4.37 o 
 -11   1   3     2605.69     2579.96    368.43 o 
 -10   1   3      539.87      514.46     78.58 o 
  -9   1   3      840.23      806.38    122.41 o 
  -8   1   3     4189.99     3972.63    630.25 o 
  -7   1   3      340.17      335.63     39.86 o 
  -6   1   3      645.80      887.86     81.03 o 
  -5   1   3     1745.41     1882.11    197.23 o 
  -4   1   3     4312.59     4763.22    529.36 o 
  -3   1   3     2745.61     3137.84    306.06 o 
  -2   1   3    11881.08    10585.28    715.62 o 
  -1   1   3       43.93       63.88      3.37 o 
   0   1   3     2093.99     2430.42     82.28 o 
   1   1   3   176125.34    85958.20    477.80 o 
   2   1   3      125.67      121.79      6.39 o 
   3   1   3      167.12      203.21      6.34 o 
   4   1   3     1059.19     1131.21     23.80 o 
   5   1   3     2984.40     3320.74     82.81 o 
   6   1   3      528.31      576.71     32.40 o 
   7   1   3      446.69      437.30     17.54 o 
   8   1   3      459.78      400.98     22.65 o 
   9   1   3       47.02       47.87      6.22 o 
  10   1   3     2070.09     2069.39    152.52 o 
 -11   2   3       71.98       81.34     11.70 o 
 -10   2   3      291.20      268.09     36.10 o 
  -9   2   3      413.36      455.04     73.27 o 
  -8   2   3      636.70      614.46    129.60 o 
  -7   2   3     3074.66     3086.08    479.48 o 
  -6   2   3     3974.55     4414.65    481.89 o 
  -5   2   3     8137.11     8173.17   1001.27 o 
  -4   2   3    20713.04    16517.41   2160.14 o 
  -3   2   3      174.79      152.52     11.42 o 
  -2   2   3     9482.04     9096.86    360.62 o 
  -1   2   3     1435.34     1574.23     60.35 o 
   0   2   3     3379.11     4078.86    155.28 o 
   1   2   3       76.53      121.75      6.80 o 
   2   2   3     1942.35     2265.63     39.21 o 
   3   2   3     2611.91     2896.89     31.06 o 
   4   2   3     1729.65     1827.36     70.65 o 
   5   2   3      590.14      688.44     28.70 o 
   6   2   3     2135.96     2176.06    147.21 o 
   7   2   3     1707.91     1750.71     85.70 o 
   8   2   3       58.40       67.31     12.91 o 
   9   2   3       95.58       83.40     14.25 o 
  10   2   3      380.32      450.39    111.79 o 
 -11   3   3        6.26        5.38      6.99 o 
 -10   3   3     1131.79     1252.57     36.97 o 
  -9   3   3     1018.96     1056.06    144.52 o 
  -8   3   3       82.04       83.22      9.28 o 
  -7   3   3     6201.85     5909.49   1030.00 o 
  -6   3   3      387.20      478.15     57.08 o 
  -5   3   3      319.13      249.71     22.71 o 
  -4   3   3     3529.45     3875.27    437.49 o 
  -3   3   3     4927.11     4999.30    343.54 o 
  -2   3   3        3.85       12.96      4.50 o 
  -1   3   3      287.57      276.27      4.32 o 
   0   3   3      237.99      197.41     12.57 o 
   1   3   3     2340.84     2402.64     20.93 o 
   2   3   3     3149.16     3494.14     48.25 o 
   3   3   3     1316.82     1358.23     21.55 o 
   4   3   3      615.05      543.33     13.99 o 
   5   3   3     2040.48     2197.98    164.22 o 
   6   3   3      418.27      439.89     20.84 o 
   7   3   3       62.71       55.31      6.04 o 
   8   3   3       38.71       36.56      5.37 o 
   9   3   3      693.27      687.75     39.19 o 
  10   3   3     1026.64      861.22     31.86 o 
 -11   4   3        4.19        0.00      7.53 o 
 -10   4   3      776.83      893.35     31.46 o 
  -9   4   3     1288.35     1507.60     38.45 o 
  -8   4   3       11.61       18.44      4.74 o 
  -7   4   3      379.29      354.84     63.86 o 
  -6   4   3     2225.72     2202.75    252.72 o 
  -5   4   3      169.93      172.46     18.04 o 
  -4   4   3    14601.56    12777.39   1407.10 o 
  -3   4   3    14382.32    13974.44    633.74 o 
  -2   4   3      811.88      975.06     34.99 o 
  -1   4   3     8588.13     9309.45    352.44 o 
   0   4   3     1892.81     2288.57    104.73 o 
   1   4   3       48.35       70.83     12.37 o 
   2   4   3     3649.44     3820.00     29.86 o 
   3   4   3     3908.14     4100.66     27.44 o 
   4   4   3       75.22       72.96      3.77 o 
   5   4   3      498.14      494.91     28.70 o 
   6   4   3     3883.96     4041.40    318.49 o 
   7   4   3      434.57      423.42     26.48 o 
   8   4   3      324.12      283.93     17.07 o 
   9   4   3      392.09      367.02     20.43 o 
  10   4   3      451.53      390.81     22.32 o 
 -11   5   3      785.83      869.95     33.61 o 
 -10   5   3      431.88      453.60     23.39 o 
  -9   5   3      222.54      272.24     17.75 o 
  -8   5   3     1242.07     1480.04     36.03 o 
  -7   5   3     2514.26     2873.36     47.32 o 
  -6   5   3       28.08       41.89      5.65 o 
  -5   5   3     1925.01     1904.06    218.48 o 
  -4   5   3     4181.92     3992.63    383.37 o 
  -3   5   3     3311.10     3488.52    134.71 o 
  -2   5   3     9266.11    10733.80    306.05 o 
  -1   5   3      811.03      856.96     29.17 o 
   0   5   3    10337.95    10795.98    892.00 o 
   1   5   3      229.43      204.35     27.63 o 
   2   5   3     5750.85     6127.31    110.31 o 
   3   5   3     5588.16     6020.84     42.36 o 
   4   5   3      290.41      295.54      6.88 o 
   5   5   3     6021.69     5879.55     69.91 o 
   6   5   3       75.62       64.13      8.87 o 
   7   5   3      199.93      198.30     14.52 o 
   8   5   3      296.57      260.27     16.94 o 
   9   5   3      907.00      810.13     30.65 o 
 -10   6   3     1067.95     1281.34     38.85 o 
  -9   6   3      562.74      606.72     25.14 o 
  -8   6   3        0.40        0.81      6.18 o 
  -7   6   3      264.97      289.33     12.57 o 
  -6   6   3     5403.86     6072.11    137.87 o 
  -5   6   3     2682.71     2557.19    251.40 o 
  -4   6   3     2087.71     2194.60    161.17 o 
  -3   6   3     1987.76     2199.75     53.72 o 
  -2   6   3     9799.67    10618.06    343.38 o 
  -1   6   3     8476.77     9459.15    553.03 o 
   0   6   3     1832.82     2139.08    144.25 o 
   1   6   3     2294.42     2675.05    160.39 o 
   2   6   3     2561.84     2745.08     71.59 o 
   3   6   3     5049.75     5515.76     98.95 o 
   4   6   3      957.72     1016.76     46.78 o 
   5   6   3      241.07      238.09     14.38 o 
   6   6   3     3449.33     3329.11     55.12 o 
   7   6   3       75.61       85.77     10.49 o 
   8   6   3      456.69      392.16     20.97 o 
   9   6   3      730.06      679.05     28.77 o 
 -10   7   3       34.68       36.70      9.81 o 
  -9   7   3       60.02       55.66      9.95 o 
  -8   7   3     5196.37     5474.35     74.21 o 
  -7   7   3      141.85      153.59      8.12 o 
  -6   7   3      162.51      159.66      8.21 o 
  -5   7   3    11375.42    12576.92    537.89 o 
  -4   7   3       97.08      122.60      9.14 o 
  -3   7   3        4.26       24.05      8.49 o 
  -2   7   3      493.52      560.74     25.83 o 
  -1   7   3      176.49      239.21     14.44 o 
   0   7   3      229.08      228.72     10.49 o 
   1   7   3     1348.34     1398.34     87.45 o 
   2   7   3     1749.13     1806.38     89.87 o 
   3   7   3      287.34      287.86      9.80 o 
   4   7   3     3954.28     4227.50     38.10 o 
   5   7   3      281.20      257.72     15.19 o 
   6   7   3      294.95      274.66     16.54 o 
   7   7   3     1393.77     1274.08     36.30 o 
   8   7   3       29.00       26.08      7.93 o 
   9   7   3       83.92       81.07     11.56 o 
  -9   8   3       36.93       38.18      8.87 o 
  -8   8   3     1548.47     1616.63     39.66 o 
  -7   8   3       51.77       49.07      8.13 o 
  -6   8   3      210.68      193.63      9.27 o 
  -5   8   3      259.14      292.12     10.45 o 
  -4   8   3      806.06      838.21     48.33 o 
  -3   8   3      132.25      135.84      8.94 o 
  -2   8   3     3720.60     3753.25    310.82 o 
  -1   8   3       11.48       28.45      4.23 o 
   0   8   3      632.68      651.50     62.72 o 
   1   8   3     5518.87     5666.14    423.55 o 
   2   8   3       46.38       65.54      5.69 o 
   3   8   3      253.56      275.76     16.00 o 
   4   8   3       23.48       29.03      4.94 o 
   5   8   3      326.15      288.77     16.40 o 
   6   8   3      166.49      148.55     12.91 o 
   7   8   3      215.63      210.67     16.40 o 
   8   8   3      355.45      345.24     21.38 o 
  -9   9   3      149.46      160.65     14.79 o 
  -8   9   3     1194.71     1232.94     35.36 o 
  -7   9   3     1294.57     1361.05     76.56 o 
  -6   9   3     1131.39     1251.48     52.70 o 
  -5   9   3     1873.74     2067.84     27.87 o 
  -4   9   3      174.49      165.09     12.10 o 
  -3   9   3      382.98      397.40     17.88 o 
  -2   9   3     3964.62     3969.58     56.87 o 
  -1   9   3     1179.28     1340.45    127.92 o 
   0   9   3      244.03      229.12     28.77 o 
   1   9   3        4.99        9.32      4.33 o 
   2   9   3       49.84       44.81      5.32 o 
   3   9   3      849.59      889.09     26.75 o 
   4   9   3     2815.94     2912.65     55.52 o 
   5   9   3       58.78       76.63     10.08 o 
   6   9   3        0.16        1.21      6.59 o 
   7   9   3     1619.82     1538.38     42.48 o 
  -8  10   3      268.90      243.07     16.94 o 
  -7  10   3     1842.71     1877.57     42.75 o 
  -6  10   3      119.37      127.31     12.10 o 
  -5  10   3      101.34      110.64     11.16 o 
  -4  10   3      249.79      187.27     13.58 o 
  -3  10   3     1353.54     1408.52     34.95 o 
  -2  10   3      950.39      920.23     27.96 o 
  -1  10   3     1107.46     1098.77     30.38 o 
   0  10   3     1876.99     2032.03    183.71 o 
   1  10   3     6044.69     6293.87    476.38 o 
   2  10   3     1680.83     1693.15    108.29 o 
   3  10   3      540.06      543.56     42.82 o 
   4  10   3     1170.48     1229.44     33.48 o 
   5  10   3      228.31      230.43     16.00 o 
   6  10   3       33.34       43.02      9.55 o 
   7  10   3       84.36       81.60     12.37 o 
  -7  11   3      275.87      252.34     17.07 o 
  -6  11   3     1326.94     1351.92     37.37 o 
  -5  11   3        0.63        0.00      6.32 o 
  -4  11   3     2584.92     2456.87     49.47 o 
  -3  11   3     1699.56     1656.42     39.93 o 
  -2  11   3      115.90      105.27     11.02 o 
  -1  11   3     5723.10     5581.37     75.15 o 
   0  11   3      186.83      186.20     13.85 o 
   1  11   3       87.77       93.03     10.89 o 
   2  11   3       92.15       92.99      7.70 o 
   3  11   3     2019.13     2088.61    103.65 o 
   4  11   3      372.99      367.56     19.76 o 
   5  11   3        9.23       11.43      7.39 o 
   6  11   3      453.79      462.07     24.06 o 
  -6  12   3        0.15        0.00      6.45 o 
  -5  12   3       31.93       32.94      8.60 o 
  -4  12   3     1000.39      904.37     31.32 o 
  -3  12   3      891.20      862.96     30.25 o 
  -2  12   3      183.08      163.21     13.85 o 
  -1  12   3       49.51       37.78      8.60 o 
   0  12   3     1829.91     1807.67     42.89 o 
   1  12   3      370.67      341.34     18.82 o 
   2  12   3      789.92      722.07     26.89 o 
   3  12   3      402.40      440.98     20.30 o 
   4  12   3      275.90      276.94     17.48 o 
   5  12   3      215.62      234.60     17.75 o 
  -5  13   3     1015.85      959.09     34.28 o 
  -4  13   3      451.98      443.78     23.80 o 
  -3  13   3      355.03      346.18     20.97 o 
  -2  13   3     1261.82     1190.73     36.84 o 
  -1  13   3      552.22      541.65     24.87 o 
   0  13   3      445.30      394.04     21.38 o 
   1  13   3       33.43       34.01      8.47 o 
   2  13   3        1.68        1.08      6.05 o 
   3  13   3      326.61      324.94     19.22 o 
  -3  14   3       24.27       20.57     10.49 o 
  -2  14   3       46.28       48.94     10.35 o 
  -1  14   3       25.89       12.23      7.66 o 
   0  14   3      100.99      101.90     12.64 o 
   1  14   3      370.83      388.93     22.05 o 
  -3 -14   4       27.70       33.61      8.47 o 
  -2 -14   4      319.24      324.54     20.17 o 
  -1 -14   4      176.09      182.57     16.13 o 
   0 -14   4        5.67       10.76      7.13 o 
   1 -14   4     1684.79     1635.05     44.90 o 
   2 -14   4      174.52      158.10     15.86 o 
  -4 -13   4       77.69       61.84     10.62 o 
  -3 -13   4      223.17      225.72     16.54 o 
  -2 -13   4     1256.22     1295.45     37.24 o 
  -1 -13   4      187.93      189.42     15.33 o 
   0 -13   4       64.19       55.39      9.81 o 
   1 -13   4        9.46       19.90      7.53 o 
   2 -13   4      199.78      199.91     16.13 o 
   3 -13   4      427.77      479.01     24.47 o 
   4 -13   4      486.35      474.57     25.01 o 
  -4 -12   4      301.66      335.43     18.69 o 
  -3 -12   4      894.17      946.32     30.11 o 
  -2 -12   4      182.49      182.84     14.25 o 
  -1 -12   4      961.02      882.05     29.71 o 
   0 -12   4     1160.90     1166.39     34.15 o 
   1 -12   4      434.98      392.29     20.30 o 
   2 -12   4        1.10       16.27      6.86 o 
   3 -12   4      509.80      489.36     23.12 o 
   4 -12   4     1546.61     1518.89     41.14 o 
   5 -12   4        6.99       10.89      9.14 o 
  -7 -11   4       70.68       69.50     10.76 o 
  -6 -11   4     1597.04     1820.97     42.21 o 
  -5 -11   4       18.37       28.90      7.13 o 
  -4 -11   4      135.37      138.88     12.10 o 
  -3 -11   4     4706.66     4904.60     67.76 o 
  -2 -11   4      238.37      224.92     14.52 o 
  -1 -11   4      247.30      267.53     16.13 o 
   0 -11   4     1645.04     1556.80     37.78 o 
   1 -11   4        9.19        9.95      6.45 o 
   2 -11   4     1088.20     1008.02     30.92 o 
   3 -11   4       71.50       61.04      9.95 o 
   4 -11   4      745.37      657.94     25.95 o 
   5 -11   4      275.13      256.51     16.94 o 
   6 -11   4     1513.70     1533.92     72.19 o 
  -8 -10   4      802.02      880.44     32.00 o 
  -7 -10   4      590.54      619.76     25.41 o 
  -6 -10   4     1590.39     1761.42     40.47 o 
  -5 -10   4      380.68      423.89     14.79 o 
  -4 -10   4      436.36      491.21     19.49 o 
  -3 -10   4      230.48      229.89     13.98 o 
  -2 -10   4       32.79       35.90      7.39 o 
  -1 -10   4      431.95      395.65     18.55 o 
   0 -10   4     2009.50     1896.53     39.66 o 
   1 -10   4      200.81      175.58     13.04 o 
   2 -10   4       13.50       13.44      6.59 o 
   3 -10   4     2451.48     2280.76     45.31 o 
   4 -10   4       10.24        8.87      6.32 o 
   5 -10   4     1336.85     1243.16     34.15 o 
   6 -10   4      442.85      412.52     14.98 o 
   7 -10   4        1.96        2.69      6.99 o 
  -9  -9   4        0.90        3.50      7.39 o 
  -8  -9   4      160.06      149.90     13.98 o 
  -7  -9   4      234.33      232.71     15.59 o 
  -6  -9   4     1020.26     1086.13     30.65 o 
  -5  -9   4      196.26      186.28     31.73 o 
  -4  -9   4      156.62      154.04      7.93 o 
  -3  -9   4     4135.71     4533.42    182.23 o 
  -2  -9   4     4348.32     4281.88     57.54 o 
  -1  -9   4     2363.83     2274.44     41.00 o 
   0  -9   4     3554.94     3431.55     51.76 o 
   1  -9   4     1247.17     1198.93     30.25 o 
   2  -9   4      157.55      164.28     12.37 o 
   3  -9   4        0.66        0.00      5.65 o 
   4  -9   4     1561.39     1461.49     34.82 o 
   5  -9   4       66.08       70.71      9.81 o 
   6  -9   4      917.42      874.58     20.51 o 
   7  -9   4      129.95      103.38     12.37 o 
   8  -9   4       42.15       39.79      9.41 o 
  -9  -8   4        2.17        0.00      6.05 o 
  -8  -8   4     2275.06     2226.17     48.53 o 
  -7  -8   4       13.55       15.73      7.26 o 
  -6  -8   4      452.17      473.36     20.03 o 
  -5  -8   4     2264.54     2456.02     82.14 o 
  -4  -8   4       85.88       90.18      6.40 o 
  -3  -8   4      374.59      341.25     10.16 o 
  -2  -8   4      143.99      128.50     17.48 o 
  -1  -8   4      180.53      209.82      7.33 o 
   0  -8   4        1.47        2.96      5.65 o 
   1  -8   4     3031.66     2523.01     42.08 o 
   2  -8   4     1250.18     1123.37     28.10 o 
   3  -8   4     4263.86     3971.32     55.39 o 
   4  -8   4     2523.85     2428.24     43.02 o 
   5  -8   4      736.70      701.91     23.39 o 
   6  -8   4     1589.85     1610.15     71.19 o 
   7  -8   4      700.49      628.91     26.35 o 
   8  -8   4      192.14      180.15     16.13 o 
 -10  -7   4      143.63      144.12     15.73 o 
  -9  -7   4      136.23      130.54     13.04 o 
  -8  -7   4     1895.16     1871.39     43.29 o 
  -7  -7   4      234.38      230.56     15.33 o 
  -6  -7   4       66.01       68.16      8.60 o 
  -5  -7   4      122.51      199.99     29.51 o 
  -4  -7   4     2949.91     3088.59     30.50 o 
  -3  -7   4       44.84       47.32      4.75 o 
  -2  -7   4     2536.98     2492.02     58.88 o 
  -1  -7   4      368.06      333.73      8.68 o 
   0  -7   4      572.42      503.32      9.54 o 
   1  -7   4     8347.92     8158.56     79.32 o 
   2  -7   4      179.68      193.19     11.83 o 
   3  -7   4     1033.41     1018.78     25.68 o 
   4  -7   4     1755.36     1649.70     33.48 o 
   5  -7   4      261.27      240.38     13.58 o 
   6  -7   4       35.09       36.25      5.55 o 
   7  -7   4      764.48      685.10     26.62 o 
   8  -7   4     1104.44     1004.80     33.88 o 
   9  -7   4      304.00      280.57     19.90 o 
 -10  -6   4      372.18      346.45     20.84 o 
  -9  -6   4      443.43      407.62     21.24 o 
  -8  -6   4      615.01      598.25     24.06 o 
  -7  -6   4      107.74       84.97      9.81 o 
  -6  -6   4     3776.36     3856.38     55.39 o 
  -5  -6   4     9794.43     9737.96    214.97 o 
  -4  -6   4       51.21       63.89      5.09 o 
  -3  -6   4     1811.51     1857.89     21.64 o 
  -2  -6   4    11376.87    10977.89    219.74 o 
  -1  -6   4     4074.87     4339.86     59.02 o 
   0  -6   4      319.28      437.90      8.60 o 
   1  -6   4        4.73       11.29      2.92 o 
   2  -6   4     4679.59     4378.00     52.43 o 
   3  -6   4       84.56       83.76      9.01 o 
   4  -6   4     1951.23     1860.10     33.74 o 
   5  -6   4     2140.35     2046.70     36.03 o 
   6  -6   4      186.24      198.97     13.85 o 
   7  -6   4     2066.02     1973.16     44.10 o 
   8  -6   4      143.49      125.97     12.91 o 
   9  -6   4       29.07       28.10      9.81 o 
 -10  -5   4      191.09      174.90     15.06 o 
  -9  -5   4     1640.99     1590.82     40.47 o 
  -8  -5   4      393.97      415.95     20.03 o 
  -7  -5   4      139.92      123.55     10.89 o 
  -6  -5   4      400.87      339.19     15.73 o 
  -5  -5   4      184.54      149.88     13.91 o 
  -4  -5   4     3309.49     3418.36    129.60 o 
  -3  -5   4     7480.79     7135.62    334.28 o 
  -2  -5   4     1417.49     1247.07     57.14 o 
  -1  -5   4     3310.68     3218.55    133.43 o 
   0  -5   4     4957.95     4408.67    221.82 o 
   1  -5   4     6186.54     5437.59    416.49 o 
   2  -5   4      104.91      105.82      5.04 o 
   3  -5   4     8010.67     7801.49     72.46 o 
   4  -5   4     3457.81     3237.42     43.02 o 
   5  -5   4      111.93      104.73     17.61 o 
   6  -5   4       15.84       19.63      6.72 o 
   7  -5   4      121.19      111.58     11.16 o 
   8  -5   4     1122.32     1079.95     33.74 o 
   9  -5   4       28.92       26.08      8.60 o 
 -11  -4   4      113.28      108.63     12.91 o 
 -10  -4   4     1004.47      828.01     30.11 o 
  -9  -4   4      880.86      820.48     28.37 o 
  -8  -4   4       67.78       60.36      9.01 o 
  -7  -4   4     1785.22     1625.77     35.36 o 
  -6  -4   4     6324.89     5132.07     62.38 o 
  -5  -4   4       58.30       60.16      4.49 o 
  -4  -4   4       30.38       35.14      4.02 o 
  -3  -4   4    21075.22    19930.31   1864.94 o 
  -2  -4   4     4954.45     5011.96    411.45 o 
  -1  -4   4     4324.13     3943.21    303.83 o 
   0  -4   4       65.68       61.39      9.14 o 
   1  -4   4      133.71      111.48      5.51 o 
   2  -4   4     1805.28     1879.64     84.43 o 
   3  -4   4     1301.52     1495.51    150.37 o 
   4  -4   4     1067.63     1274.93    137.73 o 
   5  -4   4      895.89      893.13     16.20 o 
   6  -4   4     3627.99     3486.40     53.64 o 
   7  -4   4      284.66      339.73     17.61 o 
   8  -4   4       37.84       46.38      8.47 o 
   9  -4   4      352.58      347.52     20.70 o 
 -11  -3   4      449.92      415.15     22.32 o 
 -10  -3   4      132.09       98.54     11.16 o 
  -9  -3   4     2565.48     2426.76     48.40 o 
  -8  -3   4     3321.29     2993.82     50.95 o 
  -7  -3   4      721.86      614.79     21.38 o 
  -5  -3   4       63.23       58.94      5.98 o 
  -4  -3   4      762.36      616.21     63.46 o 
  -3  -3   4      518.40      433.30     13.18 o 
  -2  -3   4      869.63      668.30     14.79 o 
  -1  -3   4      913.30      868.21     15.59 o 
   0  -3   4     6326.25     5829.10    216.72 o 
   1  -3   4       41.52       81.04     12.77 o 
   2  -3   4      703.34      727.27     89.81 o 
   3  -3   4    15516.75    16171.52   1774.93 o 
   4  -3   4      235.40      265.00     14.79 o 
   5  -3   4      770.85      870.09     33.87 o 
   6  -3   4      899.82      914.32     25.95 o 
   7  -3   4      345.31      527.00     21.24 o 
   8  -3   4       12.03       12.50      7.13 o 
   9  -3   4      585.29      556.85     24.87 o 
  10  -3   4      101.43       93.70     12.64 o 
 -11  -2   4      522.04      552.39     98.95 o 
 -10  -2   4     1181.42     1236.15    198.23 o 
  -9  -2   4        1.13        0.05     10.62 o 
  -8  -2   4      493.02      523.89     78.78 o 
  -7  -2   4      496.22      619.76     20.97 o 
  -6  -2   4     3713.66     3621.13    801.26 o 
  -5  -2   4     2204.82     1883.49     32.00 o 
  -4  -2   4     4520.13     3813.09     44.50 o 
  -3  -2   4    12065.15     8038.77     67.08 o 
  -2  -2   4     3590.67     2985.22     33.34 o 
  -1  -2   4       45.80       69.37      5.11 o 
   0  -2   4     4722.34     4823.94     41.54 o 
   1  -2   4      463.74      537.08     11.56 o 
   2  -2   4      607.74      751.24     14.65 o 
   3  -2   4      962.35      998.54     91.08 o 
   4  -2   4       32.47       45.54      3.30 o 
   5  -2   4      321.25      312.66      9.86 o 
   6  -2   4     6241.69     6522.44    187.95 o 
   7  -2   4      470.76      513.94     14.92 o 
   8  -2   4      103.74      109.57     11.16 o 
   9  -2   4     2443.25     2514.41     51.89 o 
  10  -2   4      200.15      187.95     16.27 o 
 -11  -1   4      408.62      391.05     70.45 o 
 -10  -1   4      142.21      142.25     23.86 o 
  -9  -1   4       71.18       94.68     20.30 o 
  -8  -1   4     5347.10     5615.83    966.41 o 
  -7  -1   4     2372.06     2463.31    428.19 o 
  -6  -1   4     2023.85     1977.59    372.06 o 
  -5  -1   4    15157.26    13178.74   1935.52 o 
  -4  -1   4    10477.68     8418.43     72.19 o 
  -3  -1   4      711.33      606.59     15.19 o 
  -2  -1   4      547.39      507.51     12.91 o 
  -1  -1   4        1.68       20.97      3.50 o 
   0  -1   4     3150.61     3392.43     33.61 o 
   1  -1   4      146.58      198.43      7.93 o 
   2  -1   4     3099.45     3768.46     38.18 o 
   3  -1   4    11173.34    12502.28     91.42 o 
   4  -1   4     2913.29     3199.57    120.79 o 
   5  -1   4      557.32      565.63     17.45 o 
   6  -1   4     2066.12     2136.67    134.24 o 
   7  -1   4      927.31      878.77     17.84 o 
   8  -1   4       20.32       32.06      7.33 o 
   9  -1   4       80.92       98.81     11.43 o 
  10  -1   4      162.47      159.04     15.06 o 
 -11   0   4     2427.28     2574.75    421.20 o 
 -10   0   4       35.49       38.52      5.93 o 
  -9   0   4        8.89       25.40     10.08 o 
  -8   0   4     2143.04     2124.57    374.14 o 
  -7   0   4     1688.31     1429.76     30.65 o 
  -6   0   4       11.62       18.22      3.84 o 
  -5   0   4      783.81      725.70    130.47 o 
  -4   0   4    19312.69    18578.78    127.04 o 
  -3   0   4      569.11      502.80     13.58 o 
  -2   0   4    12906.17    10000.24     74.75 o 
   0   0   4     5740.21     6105.27     51.09 o 
   1   0   4    43750.15    41696.35    243.60 o 
   2   0   4     1099.45     1171.10     20.43 o 
   3   0   4     1078.76     1396.11     53.37 o 
   4   0   4     1457.94     1678.51     29.11 o 
   5   0   4     2582.46     2770.10     58.62 o 
   6   0   4      564.41      588.34     27.83 o 
   7   0   4       78.56       75.99      6.08 o 
   8   0   4      438.24      400.56     13.30 o 
   9   0   4     1252.69     1223.97     26.42 o 
  10   0   4      378.58      349.27     20.70 o 
 -11   1   4      333.16      333.92     54.25 o 
 -10   1   4     1195.73     1141.17    136.05 o 
  -9   1   4       54.18       63.28      6.24 o 
  -8   1   4     3075.07     3014.10    519.94 o 
  -7   1   4     1371.33     1420.36    201.73 o 
  -6   1   4     1944.60     1840.54    327.90 o 
  -5   1   4    13191.23    12146.67   1476.77 o 
  -4   1   4      197.48      229.80     22.33 o 
  -3   1   4      335.73      361.93     26.93 o 
  -2   1   4     1454.32     1327.07    127.38 o 
  -1   1   4       21.12       43.02      6.59 o 
   0   1   4     1382.61     1741.52     24.20 o 
   1   1   4     3464.53     4124.72     41.68 o 
   2   1   4     7798.73     9076.10     73.40 o 
   3   1   4      262.59      307.20      7.89 o 
   4   1   4     6391.83     7445.55    143.45 o 
   5   1   4     1643.38     1924.94     42.89 o 
   6   1   4      201.66      187.02     21.38 o 
   7   1   4     3091.50     3160.12     70.98 o 
   8   1   4       29.44       36.32      5.18 o 
   9   1   4      200.47      179.17     12.10 o 
  10   1   4      370.80      365.60     14.83 o 
 -11   2   4        3.55        8.34      7.13 o 
 -10   2   4      250.55      241.73     39.39 o 
  -9   2   4     1285.55     1344.33    201.39 o 
  -8   2   4     4906.28     5071.53    876.41 o 
  -7   2   4      510.97      542.60     84.49 o 
  -6   2   4      105.29       73.37      8.22 o 
  -5   2   4      964.11     1255.08    142.51 o 
  -4   2   4     7826.06     8132.25    883.88 o 
  -3   2   4     1924.06     1884.93    130.69 o 
  -2   2   4     1016.07     1127.08     47.73 o 
  -1   2   4      452.46      542.08     17.54 o 
   0   2   4     6878.06     8196.73    336.50 o 
   1   2   4    13045.32    14265.34    817.79 o 
   2   2   4       71.24       86.42      3.45 o 
   3   2   4     2817.57     3397.57     27.22 o 
   4   2   4    11289.80    12086.36    218.93 o 
   5   2   4      173.97      225.81      8.33 o 
   6   2   4       83.28       88.13      6.46 o 
   7   2   4       29.90       46.75      7.26 o 
   8   2   4      633.69      624.69     55.12 o 
   9   2   4       24.92       25.95      8.07 o 
  10   2   4      590.27      517.59     24.87 o 
 -11   3   4      126.02      134.57     13.85 o 
 -10   3   4     1073.79     1199.73     36.16 o 
  -9   3   4        8.11        7.11      5.01 o 
  -8   3   4       61.64       65.88      6.10 o 
  -7   3   4     1435.62     1400.29    225.25 o 
  -6   3   4     6886.60     6940.21    833.46 o 
  -5   3   4       31.61       38.25     10.76 o 
  -4   3   4       40.80       21.23      2.86 o 
  -3   3   4     6589.88     6859.77    326.15 o 
  -2   3   4     3329.56     3411.49     86.01 o 
  -1   3   4       73.66       91.05     18.22 o 
   0   3   4       78.09       81.12      4.91 o 
   1   3   4     1038.31     1414.82     70.38 o 
   2   3   4     1310.19     1403.02     20.01 o 
   3   3   4     1524.57     1369.33     15.26 o 
   4   3   4     1237.57     1188.95     16.60 o 
   5   3   4     1053.30     1024.02     22.05 o 
   6   3   4     1534.28     1509.85    116.29 o 
   7   3   4     2800.59     2799.54     68.29 o 
   8   3   4       68.73       59.29      9.14 o 
   9   3   4       80.40       62.65     10.08 o 
 -11   4   4      248.73      230.70     18.15 o 
 -10   4   4      438.53      440.42     22.45 o 
  -9   4   4     2739.48     3281.52     57.27 o 
  -8   4   4      207.48      201.57     37.51 o 
  -7   4   4     2368.66     2437.82    387.92 o 
  -6   4   4     3535.90     3785.95    414.79 o 
  -5   4   4      107.57      109.43     15.78 o 
  -4   4   4     2495.24     2563.04    214.47 o 
  -3   4   4     5243.31     5791.36    255.66 o 
  -2   4   4        2.88        6.87      2.22 o 
  -1   4   4     1422.12     1599.93     31.46 o 
   0   4   4    13247.03    14074.82    591.19 o 
   1   4   4      233.18      218.38      7.32 o 
   2   4   4      586.14      665.29      7.77 o 
   3   4   4     5601.48     6085.73     37.15 o 
   4   4   4      817.98      890.46     17.29 o 
   5   4   4      560.84      515.71     19.49 o 
   6   4   4        1.52        3.90      5.65 o 
   7   4   4        6.09        8.07      6.32 o 
   8   4   4        5.26        4.44      6.72 o 
   9   4   4     1156.87      994.58     34.15 o 
 -10   5   4      625.81      697.20     28.10 o 
  -9   5   4      291.32      300.61     18.01 o 
  -8   5   4      227.82      238.23     15.06 o 
  -7   5   4     1167.53     1246.32    121.16 o 
  -6   5   4     8601.67     8558.54   1046.54 o 
  -5   5   4     1190.22     1257.29    100.06 o 
  -4   5   4     1481.85     1545.70    109.47 o 
  -3   5   4    26840.80    25643.28    552.00 o 
  -2   5   4     3269.15     3461.83     94.40 o 
  -1   5   4     4791.01     5127.94    135.92 o 
   0   5   4     2875.32     3027.86    148.82 o 
   1   5   4     1212.33     1332.69     18.10 o 
   2   5   4     1075.41     1108.31     16.82 o 
   3   5   4     2134.48     2371.65     29.24 o 
   4   5   4      581.71      637.14     13.27 o 
   5   5   4        2.85        3.50      5.51 o 
   6   5   4     4329.11     4336.33     63.72 o 
   7   5   4       54.69       58.21      9.28 o 
   8   5   4       37.09       35.90      8.47 o 
   9   5   4     1903.42     1783.33     46.52 o 
 -10   6   4      408.31      432.76     22.85 o 
  -9   6   4     1339.33     1437.29     38.05 o 
  -8   6   4     3854.58     4622.68     66.28 o 
  -7   6   4       50.06       65.87      6.32 o 
  -6   6   4     1231.36     1398.80     26.42 o 
  -5   6   4     4918.24     5001.28    513.84 o 
  -4   6   4     1563.62     1626.81    104.07 o 
  -3   6   4        3.93       13.49      2.89 o 
  -2   6   4      233.44      235.62      7.30 o 
  -1   6   4      121.61      108.88      7.06 o 
   0   6   4     3480.49     3763.21    213.83 o 
   1   6   4      317.21      360.41     10.17 o 
   2   6   4     1438.48     1534.32     76.36 o 
   3   6   4     4709.16     4949.16    195.07 o 
   4   6   4     1411.42     1485.75     62.85 o 
   5   6   4       77.50       64.67      9.01 o 
   6   6   4     1526.51     1482.05     37.24 o 
   7   6   4       16.92       21.11      8.07 o 
   8   6   4       31.18       27.16      8.20 o 
   9   6   4      219.03      188.62     16.40 o 
 -10   7   4       61.82       80.80     12.23 o 
  -9   7   4       60.44       57.41      9.95 o 
  -8   7   4     1048.07     1248.40     33.74 o 
  -7   7   4      602.22      726.36     16.66 o 
  -6   7   4      592.59      658.37     20.43 o 
  -5   7   4      608.33      630.30     27.02 o 
  -4   7   4     1076.80     1099.67     84.50 o 
  -3   7   4     1789.25     1969.87     63.36 o 
  -2   7   4     6563.28     6750.59     48.94 o 
  -1   7   4     2538.40     2919.64    157.23 o 
   0   7   4      664.55      602.20     56.33 o 
   1   7   4     5522.42     5815.70    336.57 o 
   2   7   4      162.77      176.47      7.97 o 
   3   7   4       62.48       60.68      5.30 o 
   4   7   4      700.30      699.76     15.44 o 
   5   7   4      147.93      155.14     12.77 o 
   6   7   4      266.43      244.01     16.27 o 
   7   7   4      105.73       88.73     11.83 o 
   8   7   4      155.77      159.58     15.19 o 
  -9   8   4      164.19      188.35     15.33 o 
  -8   8   4     1082.23     1246.65     34.55 o 
  -7   8   4        3.46       15.33      4.85 o 
  -6   8   4     2214.10     2388.66     30.26 o 
  -5   8   4     2035.81     2344.19     83.08 o 
  -4   8   4     1302.85     1395.74     32.40 o 
  -3   8   4      358.28      343.49     18.28 o 
  -2   8   4     1285.84     1341.03     25.81 o 
  -1   8   4       99.91      127.03      7.53 o 
   0   8   4       16.10       32.60      4.80 o 
   1   8   4     1298.46     1279.65    135.51 o 
   2   8   4     2484.22     2562.31    252.95 o 
   3   8   4       75.18       88.08      6.64 o 
   4   8   4     1847.76     1814.24     26.07 o 
   5   8   4      207.33      201.12     14.79 o 
   6   8   4      407.76      388.66     20.57 o 
   7   8   4     1283.15     1279.86     38.58 o 
   8   8   4       18.32       12.50      8.87 o 
  -9   9   4      935.52     1032.49     34.15 o 
  -8   9   4     2229.16     2543.45     50.41 o 
  -7   9   4      732.62      750.17     26.22 o 
  -6   9   4       27.35       13.85      6.32 o 
  -5   9   4      495.51      494.20     20.70 o 
  -4   9   4      904.64      920.77     27.69 o 
  -3   9   4      311.75      308.00     16.27 o 
  -2   9   4     1754.20     1728.08     37.24 o 
  -1   9   4      771.26      820.99     89.67 o 
   0   9   4      378.66      409.03     56.67 o 
   1   9   4     5483.57     5520.62    176.72 o 
   2   9   4      150.92      144.30      8.26 o 
   3   9   4        2.66       11.17      4.67 o 
   4   9   4      872.84      849.25     27.83 o 
   5   9   4      488.23      490.84     22.45 o 
   6   9   4       54.57       48.53      9.68 o 
   7   9   4      137.97      125.57     14.38 o 
  -7  10   4        2.62        5.24      7.39 o 
  -6  10   4     5411.35     5571.55     76.63 o 
  -5  10   4     1067.04     1013.40     30.92 o 
  -4  10   4       24.65       14.79      6.32 o 
  -3  10   4     1005.84      974.01     29.44 o 
  -2  10   4     1970.71     1847.06     40.47 o 
  -1  10   4     2064.16     1956.49     41.41 o 
   0  10   4      285.13      306.73     11.48 o 
   1  10   4       11.14       14.84      4.98 o 
   2  10   4     1096.21     1133.08    105.47 o 
   3  10   4     1662.99     1734.11     34.01 o 
   4  10   4     1360.07     1404.21     36.97 o 
   5  10   4      712.43      738.88     28.37 o 
   6  10   4      251.73      275.20     19.22 o 
  -7  11   4      825.39      857.45     30.92 o 
  -6  11   4       30.94       29.98      8.20 o 
  -5  11   4      227.58      216.98     15.46 o 
  -4  11   4      486.57      471.48     22.05 o 
  -3  11   4     1180.45     1121.76     33.34 o 
  -2  11   4       81.19       81.74     10.35 o 
  -1  11   4       49.28       39.53      9.28 o 
   0  11   4     1631.50     1445.89     36.97 o 
   1  11   4        1.14        0.00      6.72 o 
   2  11   4      205.17      198.72     25.88 o 
   3  11   4     1263.66     1326.45     28.03 o 
   4  11   4      164.05      169.39     14.79 o 
   5  11   4        9.37        4.17      6.86 o 
  -6  12   4     1972.54     1994.94     48.40 o 
  -5  12   4      278.17      272.24     18.42 o 
  -4  12   4      222.68      247.91     17.61 o 
  -3  12   4     3181.66     2995.03     57.81 o 
  -2  12   4       52.28       53.64      9.28 o 
  -1  12   4      814.78      758.50     28.23 o 
   0  12   4       99.02      100.16     11.97 o 
   1  12   4       90.64       68.83      9.95 o 
   2  12   4      589.75      579.43     24.47 o 
   3  12   4      278.29      266.65     12.35 o 
   4  12   4      184.25      183.91     16.00 o 
  -5  13   4      162.13      140.89     15.33 o 
  -4  13   4      135.16      134.71     14.12 o 
  -3  13   4        7.09        1.75      6.99 o 
  -2  13   4        1.12        4.71      6.86 o 
  -1  13   4      571.72      516.92     24.74 o 
   0  13   4      903.55      867.80     31.46 o 
   1  13   4        9.84       14.79      7.93 o 
   2  13   4       74.37       68.70     11.16 o 
   3  13   4     1137.31     1187.63     36.43 o 
  -1  14   4      389.10      333.95     21.11 o 
   0  14   4      223.83      213.09     17.61 o 
  -3 -14   5        5.11        0.27      7.93 o 
  -2 -14   5      469.86      519.74     25.68 o 
  -1 -14   5       43.51       50.15     10.08 o 
   0 -14   5       64.25       61.30     10.49 o 
   1 -14   5       33.67       38.99      9.95 o 
  -4 -13   5      228.19      244.01     16.94 o 
  -3 -13   5      607.59      702.58     27.96 o 
  -2 -13   5       33.42       36.03      8.74 o 
  -1 -13   5     1635.56     1586.51     42.08 o 
   0 -13   5      385.01      439.88     22.72 o 
   1 -13   5      460.51      410.44     22.18 o 
   2 -13   5      582.47      580.64     26.89 o 
   3 -13   5        5.44       11.97      8.74 o 
  -4 -12   5      448.34      500.92     22.32 o 
  -3 -12   5     1160.12     1217.88     34.82 o 
  -2 -12   5      132.73      140.22     12.77 o 
  -1 -12   5       27.89       16.80      7.39 o 
   0 -12   5      278.43      246.96     16.80 o 
   1 -12   5        6.74        4.84      5.78 o 
   2 -12   5      352.38      320.10     18.96 o 
   3 -12   5      165.38      153.13     14.52 o 
   4 -12   5      180.62      162.13     15.19 o 
   5 -12   5      928.39      871.16     32.40 o 
  -7 -11   5       99.60      127.99     13.18 o 
  -6 -11   5     2205.03     2622.63     51.09 o 
  -5 -11   5       63.21       61.44      9.28 o 
  -4 -11   5       82.65       82.68     10.08 o 
  -3 -11   5      238.21      216.04     15.19 o 
  -2 -11   5      533.37      530.09     22.32 o 
  -1 -11   5     1121.04     1018.78     30.79 o 
   0 -11   5     1617.67     1546.32     38.32 o 
   1 -11   5      336.45      295.09     17.48 o 
   2 -11   5       97.81       89.13     10.76 o 
   3 -11   5     1700.24     1524.54     39.26 o 
   4 -11   5     1164.16     1050.24     33.21 o 
   5 -11   5       21.74       25.81      8.60 o 
   6 -11   5      166.06      168.22     10.88 o 
  -8 -10   5      231.90      255.70     18.15 o 
  -7 -10   5      145.24      147.21     13.85 o 
  -6 -10   5      357.27      401.57     19.90 o 
  -5 -10   5      386.80      425.53     14.25 o 
  -4 -10   5      400.33      387.14     12.26 o 
  -3 -10   5     2956.44     3191.85     52.03 o 
  -2 -10   5       38.85       39.53      7.39 o 
  -1 -10   5     3739.37     3783.51     58.08 o 
   0 -10   5     2297.70     2235.58     44.23 o 
   1 -10   5       29.02       34.55      8.07 o 
   2 -10   5       29.48       22.99      6.99 o 
   3 -10   5      225.42      190.63     13.98 o 
   4 -10   5      193.42      184.85     13.98 o 
   5 -10   5      105.47       73.00     10.49 o 
   6 -10   5     1942.72     1774.34    137.67 o 
   7 -10   5      156.46      168.99     16.13 o 
  -9  -9   5      418.46      468.52     24.60 o 
  -8  -9   5      822.64      871.70     30.92 o 
  -7  -9   5      454.08      486.00     22.05 o 
  -6  -9   5     1242.01     1383.91     34.69 o 
  -5  -9   5      396.11      457.41     13.20 o 
  -4  -9   5       90.26       87.74      6.46 o 
  -3  -9   5      701.84      702.67     16.40 o 
  -2  -9   5        1.05        5.24      5.38 o 
  -1  -9   5       17.28       32.94      7.53 o 
   1  -9   5       12.45       15.19      6.32 o 
   2  -9   5      428.47      361.64     17.48 o 
   3  -9   5     3597.91     3364.87     54.18 o 
   4  -9   5       13.37       24.06      7.26 o 
   5  -9   5      213.46      182.43     13.98 o 
   6  -9   5      910.43      867.04     20.92 o 
   7  -9   5      321.70      289.04     19.63 o 
  -9  -8   5      411.78      396.46     22.32 o 
  -8  -8   5      695.27      736.05     28.10 o 
  -7  -8   5      185.04      205.96     14.79 o 
  -6  -8   5      209.51      206.77     13.98 o 
  -5  -8   5     1430.31     1471.27     29.85 o 
  -4  -8   5     3217.13     3327.65     33.79 o 
  -3  -8   5       64.79       79.88     23.66 o 
  -2  -8   5      575.78      579.38     57.07 o 
  -1  -8   5     3977.36     3913.52     53.91 o 
   0  -8   5     4283.45     4278.65     57.14 o 
   1  -8   5     1565.41     1441.45     32.27 o 
   2  -8   5      105.05       95.18      9.55 o 
   3  -8   5     1923.40     1875.96     37.91 o 
   4  -8   5     1364.61     1294.11     31.73 o 
   5  -8   5     1723.12     1665.16     36.84 o 
   6  -8   5      756.50      770.07     28.64 o 
   7  -8   5      166.03      165.09     14.92 o 
   8  -8   5      174.14      172.35     16.13 o 
 -10  -7   5      591.64      596.51     27.96 o 
  -9  -7   5      223.08      236.07     16.94 o 
  -8  -7   5      926.60      929.78     30.52 o 
  -7  -7   5     2703.90     2873.90     51.62 o 
  -6  -7   5      321.50      282.46     15.46 o 
  -5  -7   5     1800.27     1949.22     78.11 o 
  -4  -7   5      192.36      196.86     11.83 o 
  -3  -7   5      401.31      432.41     11.15 o 
  -2  -7   5     1570.64     1486.58     21.24 o 
  -1  -7   5      797.97      801.25     13.62 o 
   0  -7   5      295.18      254.49     13.31 o 
   1  -7   5      254.02      267.53     14.12 o 
   2  -7   5     8857.59     8098.60     81.87 o 
   3  -7   5      532.01      479.41     18.28 o 
   4  -7   5      318.87      315.26     15.46 o 
   5  -7   5     2436.26     2356.98     42.08 o 
   6  -7   5      391.90      377.10     19.49 o 
   7  -7   5      938.45      801.12     29.31 o 
   8  -7   5      783.70      673.14     28.64 o 
 -10  -6   5      120.85      128.52     13.98 o 
  -9  -6   5     1167.07     1022.27     33.21 o 
  -8  -6   5     1970.56     1882.55     42.75 o 
  -7  -6   5      186.12      177.73     13.18 o 
  -6  -6   5      217.23      234.19     14.12 o 
  -5  -6   5      554.06      573.54     56.60 o 
  -4  -6   5     5161.97     5224.77    261.62 o 
  -3  -6   5     1712.26     1594.26     94.98 o 
  -2  -6   5       10.46        4.54      3.37 o 
  -1  -6   5     4034.47     3710.30    191.71 o 
   0  -6   5      933.66      956.29     40.13 o 
   1  -6   5     6128.67     6059.43     65.07 o 
   2  -6   5     1514.08     1370.20     28.90 o 
   3  -6   5      124.51      164.42     11.16 o 
   4  -6   5      948.44      794.00     22.72 o 
   5  -6   5      139.10      141.83     11.43 o 
   6  -6   5      124.49      220.35     14.65 o 
   7  -6   5       18.21       21.64      7.39 o 
   8  -6   5      938.98      889.58     32.13 o 
   9  -6   5      197.62      197.09     17.21 o 
 -10  -5   5      222.84      214.43     16.54 o 
  -9  -5   5       72.87       74.08     10.35 o 
  -8  -5   5     1382.91     1324.36     35.09 o 
  -7  -5   5     2236.64     2210.04     42.89 o 
  -6  -5   5     4444.53     4359.99     58.75 o 
  -5  -5   5     2694.92     2962.41    225.99 o 
  -4  -5   5        6.48        9.47      5.38 o 
  -3  -5   5     6068.07     5876.51    438.94 o 
  -2  -5   5     5788.51     5607.69    486.40 o 
  -1  -5   5       90.20      118.33     13.44 o 
   0  -5   5     2161.84     2168.19    146.54 o 
   1  -5   5       18.19       25.63      6.92 o 
   2  -5   5     4355.56     4295.46     79.45 o 
   3  -5   5      391.04      363.52     14.92 o 
   4  -5   5     1595.57     1608.02     30.92 o 
   5  -5   5     4276.41     3968.50     51.22 o 
   6  -5   5     1568.51     1541.21     36.70 o 
   7  -5   5      833.69      767.51     27.43 o 
   8  -5   5      386.08      356.13     20.17 o 
   9  -5   5      123.97      118.44     14.38 o 
 -11  -4   5       10.33       11.97      6.99 o 
 -10  -4   5        1.17        0.00      5.24 o 
  -9  -4   5     1608.01     1484.88     38.58 o 
  -8  -4   5      293.67      275.33     16.13 o 
  -7  -4   5      252.91      234.60     14.12 o 
  -6  -4   5     2043.11     1767.47     35.22 o 
  -5  -4   5     1218.92     1127.86    117.77 o 
  -4  -4   5        6.79        6.50      3.67 o 
  -3  -4   5     3348.20     3292.14    348.26 o 
  -2  -4   5       72.08      112.36     18.96 o 
  -1  -4   5     5137.80     4994.77    305.04 o 
   0  -4   5     9255.65     8692.50    387.05 o 
   1  -4   5     4084.09     4269.85     30.55 o 
   2  -4   5     3906.25     4180.78    102.17 o 
   3  -4   5     2201.25     2438.09    279.83 o 
   4  -4   5     2104.15     2159.63     34.28 o 
   5  -4   5      773.09      732.58     15.18 o 
   6  -4   5        0.26        5.11      5.51 o 
   7  -4   5        0.40        1.08      4.97 o 
   8  -4   5      744.92      749.23     28.23 o 
   9  -4   5      420.05      422.41     22.85 o 
 -11  -3   5       26.27       23.12      7.53 o 
 -10  -3   5       26.12       28.37      8.07 o 
  -9  -3   5       54.38       42.48      8.87 o 
  -8  -3   5     1380.46     1233.48     32.67 o 
  -7  -3   5      528.33      431.01     18.28 o 
  -6  -3   5     5268.59     5064.51    811.07 o 
  -5  -3   5       22.02       14.25      5.24 o 
  -4  -3   5      601.70      538.29     16.54 o 
  -3  -3   5    19619.83    13885.52    103.11 o 
  -2  -3   5        0.11       10.62      4.30 o 
  -1  -3   5      431.86      391.62     11.70 o 
   0  -3   5    12576.47    11656.25     83.08 o 
   1  -3   5      100.76      116.02      6.72 o 
   2  -3   5      991.92     1281.45    135.58 o 
   3  -3   5       57.52      105.99     34.82 o 
   4  -3   5      617.33      714.93     58.14 o 
   5  -3   5     1918.14     2154.20    101.55 o 
   6  -3   5     5291.29     5263.55     67.49 o 
   7  -3   5      793.80      774.77     26.35 o 
   8  -3   5     1074.99      969.44     31.06 o 
   9  -3   5     1015.22     1064.76     34.95 o 
 -11  -2   5      110.36      108.63     12.50 o 
 -10  -2   5      768.43      797.59    143.45 o 
  -9  -2   5      752.75      873.78    208.58 o 
  -8  -2   5      661.35      555.77     21.64 o 
  -7  -2   5      788.40      670.45     22.18 o 
  -6  -2   5     9435.31     7716.39     78.51 o 
  -5  -2   5      363.58      233.65     11.97 o 
  -4  -2   5      119.83      103.52      7.93 o 
  -3  -2   5       15.18       12.91      4.84 o 
  -2  -2   5      326.09      319.43     11.29 o 
  -1  -2   5     2517.07     2485.91     30.52 o 
   0  -2   5    11993.83    11642.68     83.89 o 
   1  -2   5     2764.98     3054.59     33.74 o 
   2  -2   5      457.88      529.69     13.71 o 
   3  -2   5     7355.49     8507.70     70.31 o 
   4  -2   5      248.46      261.50     16.07 o 
   5  -2   5      147.39      144.75      5.61 o 
   6  -2   5     3550.31     3762.78    326.55 o 
   7  -2   5      304.42      293.35     16.27 o 
   8  -2   5        1.21        8.34      7.13 o 
   9  -2   5       70.16       75.55     11.16 o 
 -11  -1   5     1552.56     1742.05    321.78 o 
 -10  -1   5      486.30      451.64    112.93 o 
  -9  -1   5      134.41      153.61     28.77 o 
  -8  -1   5     3542.46     3654.06    737.46 o 
  -7  -1   5     2159.36     2075.38    435.31 o 
  -6  -1   5       45.38       47.05      7.13 o 
  -5  -1   5      619.95      520.28     16.94 o 
  -4  -1   5     8272.45     5924.72     59.29 o 
  -2  -1   5     4702.83     4403.41     45.04 o 
  -1  -1   5     5040.37     4967.79     47.19 o 
   0  -1   5     3155.22     3252.35     35.76 o 
   1  -1   5     5694.70     6629.99     57.27 o 
   2  -1   5     3284.70     4075.11     43.15 o 
   3  -1   5      266.27      286.35     11.43 o 
   4  -1   5      272.19      278.45     13.38 o 
   5  -1   5     1663.91     1655.57     71.92 o 
   6  -1   5     1104.35     1117.48     28.97 o 
   7  -1   5      253.60      241.83     12.10 o 
   8  -1   5      208.74      211.48     11.29 o 
   9  -1   5     1052.29     1029.94     32.80 o 
 -11   0   5      139.07      150.89     13.51 o 
 -10   0   5     1628.25     1623.19    276.81 o 
  -9   0   5       19.94       59.16      6.50 o 
  -8   0   5     1526.02     1532.13    265.18 o 
  -7   0   5     7344.04     7301.44   1341.30 o 
  -6   0   5      245.64      217.15     36.50 o 
  -5   0   5     6208.87     6020.67    940.20 o 
  -4   0   5     1094.18      751.92     18.82 o 
  -3   0   5      134.06      215.64      9.81 o 
  -2   0   5     4961.96     4988.89     48.94 o 
  -1   0   5       47.90       42.08      5.11 o 
   0   0   5      563.31      639.53     15.19 o 
   1   0   5     1148.73     1479.37     24.06 o 
   2   0   5    23626.19    27311.53    173.56 o 
   3   0   5     1426.85     1644.86     28.23 o 
   4   0   5      295.50      332.72     10.49 o 
   5   0   5     2507.87     2681.03     53.98 o 
   6   0   5      898.38      786.27     55.05 o 
   7   0   5     2195.16     2231.47     38.45 o 
   8   0   5        2.22       11.87      4.73 o 
   9   0   5        2.51        5.92      8.87 o 
 -11   1   5      517.38      562.96     76.23 o 
 -10   1   5       27.36       26.84      8.13 o 
  -9   1   5       35.09       48.69     11.16 o 
  -8   1   5     3802.57     3871.01    695.25 o 
  -7   1   5      238.18      204.31     48.33 o 
  -6   1   5      229.61      209.22     33.21 o 
  -5   1   5      244.22      162.75     34.08 o 
  -4   1   5     5878.02     5603.11    837.49 o 
  -3   1   5      131.48      287.96     62.38 o 
  -2   1   5       50.10       38.72      4.71 o 
  -1   1   5     3526.02     3376.43     38.45 o 
   0   1   5       49.08       61.30      5.92 o 
   1   1   5     7947.81     9824.39     79.05 o 
   2   1   5     5543.89     6660.91     62.65 o 
   3   1   5    12932.01    14752.64    605.78 o 
   4   1   5        6.83       19.02     11.23 o 
   5   1   5      800.39      811.42     18.62 o 
   6   1   5       13.83       13.23      4.69 o 
   7   1   5      317.79      316.78     11.44 o 
   8   1   5     2084.86     2008.86     60.03 o 
   9   1   5      166.49      162.54     14.12 o 
 -11   2   5      212.20      218.70     20.30 o 
 -10   2   5      669.49      681.67     94.85 o 
  -9   2   5      930.66      902.06    148.22 o 
  -8   2   5     2270.26     2278.22    411.25 o 
  -7   2   5     3194.58     3217.20    553.15 o 
  -6   2   5     6188.62     6233.37    694.50 o 
  -5   2   5     4171.82     4453.75    468.90 o 
  -4   2   5     1968.57     1743.36    141.43 o 
  -3   2   5     1393.36     1540.10     91.11 o 
  -2   2   5    14510.23    15005.63   1151.00 o 
  -1   2   5      239.07      249.80      9.55 o 
   0   2   5      512.74      626.47     32.33 o 
   1   2   5     1163.08     1249.11     43.69 o 
   2   2   5    23474.80    25751.47    402.91 o 
   3   2   5    11334.64    12839.57    118.84 o 
   4   2   5       62.35       63.21      5.71 o 
   5   2   5     6607.70     7078.97    222.29 o 
   6   2   5       19.51       20.37      4.65 o 
   7   2   5      515.01      485.36     14.05 o 
   8   2   5      514.76      495.95     22.59 o 
   9   2   5       97.96       95.72     11.83 o 
 -11   3   5       11.00       20.17      8.07 o 
 -10   3   5        6.18       18.75     10.89 o 
  -9   3   5     3472.56     3642.00    558.12 o 
  -8   3   5     2032.41     2123.85    328.70 o 
  -7   3   5        4.38        4.99      3.94 o 
  -6   3   5      917.46     1049.86    110.24 o 
  -5   3   5      424.90      426.72     53.74 o 
  -4   3   5      297.19      240.58     20.33 o 
  -3   3   5     4059.89     4236.24    181.68 o 
  -2   3   5      207.96      219.70     15.26 o 
  -1   3   5     8036.90     8689.91    243.33 o 
   0   3   5    12122.13    13241.89    466.50 o 
   1   3   5     4677.34     5350.04    104.71 o 
   2   3   5      432.45      513.94     78.07 o 
   3   3   5     4166.10     4529.50     94.17 o 
   4   3   5      684.63      694.16     30.65 o 
   5   3   5       13.36       27.96      6.45 o 
   6   3   5      612.20      594.49     22.45 o 
   7   3   5      270.52      261.62     16.54 o 
   8   3   5      836.52      792.38     28.90 o 
   9   3   5        5.26        4.84      6.99 o 
 -11   4   5       74.54       94.51     13.18 o 
 -10   4   5      196.23      177.46     15.33 o 
  -9   4   5       65.49       75.02     10.49 o 
  -8   4   5     2871.32     2899.42    498.16 o 
  -7   4   5       46.73       45.09      6.86 o 
  -6   4   5     5733.18     5757.30    648.18 o 
  -5   4   5       11.92       17.57      3.17 o 
  -4   4   5      254.18      276.81      9.35 o 
  -3   4   5    13013.20    12830.77    365.69 o 
  -2   4   5        2.65       15.44      7.76 o 
  -1   4   5      115.01      145.58      6.39 o 
   0   4   5     2238.79     2528.02     84.29 o 
   1   4   5      774.48      868.87     26.95 o 
   2   4   5     1476.02     1805.74     47.46 o 
   3   4   5     1230.40     1233.22     27.83 o 
   4   4   5      862.57      852.11     38.32 o 
   5   4   5      948.86      964.46     27.56 o 
   6   4   5     1919.50     1867.76     40.73 o 
   7   4   5      896.06      906.66     30.11 o 
   8   4   5      330.47      334.48     19.90 o 
   9   4   5     1008.53      958.95     34.28 o 
 -10   5   5      632.98      768.72     29.44 o 
  -9   5   5     3872.69     4449.39     68.03 o 
  -8   5   5      415.83      472.82     20.43 o 
  -7   5   5      458.47      499.83     53.18 o 
  -6   5   5     2842.94     3009.80    312.89 o 
  -5   5   5     1248.80     1410.25    135.34 o 
  -4   5   5      242.66      262.23     20.10 o 
  -3   5   5       13.27       20.01      3.11 o 
  -2   5   5      779.76      814.72     17.37 o 
  -1   5   5     2554.60     3055.56    121.80 o 
   0   5   5    12419.25    14197.69    607.46 o 
   1   5   5     1727.16     1906.43     58.35 o 
   2   5   5      791.95      910.14     16.17 o 
   3   5   5     4470.22     4663.60    106.88 o 
   4   5   5        1.98        5.64      3.73 o 
   5   5   5        6.23        8.34      6.32 o 
   6   5   5     1572.39     1513.78     37.91 o 
   7   5   5       20.56       22.59      8.20 o 
   8   5   5        2.27        0.00      6.45 o 
 -10   6   5      114.43      156.76     15.19 o 
  -9   6   5      334.51      416.09     20.84 o 
  -8   6   5     1523.18     1826.76     40.33 o 
  -7   6   5      784.49      921.34     18.34 o 
  -6   6   5      680.17      742.04     58.89 o 
  -5   6   5       83.40       94.77     17.84 o 
  -4   6   5      455.90      482.98     29.74 o 
  -3   6   5     3585.86     3939.88    126.33 o 
  -2   6   5     1079.48     1160.45     23.39 o 
  -1   6   5     2793.13     3205.19     93.03 o 
   0   6   5     7759.32     8374.43    324.74 o 
   1   6   5      287.82      308.43     13.65 o 
   2   6   5       50.94       55.89      5.55 o 
   3   6   5      117.92      125.92      7.39 o 
   4   6   5      919.33      928.51     20.17 o 
   5   6   5      830.06      827.20     27.29 o 
   6   6   5     2020.34     1956.62     44.23 o 
   7   6   5      115.43      118.71     12.64 o 
   8   6   5       41.20       40.73      9.95 o 
 -10   7   5     1213.41     1408.65     40.60 o 
  -9   7   5      185.14      233.12     16.40 o 
  -8   7   5     1383.39     1616.09     38.45 o 
  -7   7   5     1604.36     1851.98     26.95 o 
  -6   7   5     1141.35     1276.18     21.31 o 
  -5   7   5     5629.51     5970.57    485.61 o 
  -4   7   5     1311.76     1355.32     62.25 o 
  -3   7   5     2349.27     2475.02     83.15 o 
  -2   7   5     1894.32     1899.18     24.17 o 
  -1   7   5     1391.21     1392.94    154.94 o 
   0   7   5     1067.41     1129.23     66.82 o 
   1   7   5     1174.20     1268.24     33.21 o 
   2   7   5     3321.17     3500.99     66.88 o 
   3   7   5     1783.53     1810.79     40.87 o 
   4   7   5       98.29       91.02     10.08 o 
   5   7   5       65.14       72.33     10.49 o 
   6   7   5     1873.83     1717.99     42.48 o 
   7   7   5      295.47      257.18     17.88 o 
   8   7   5        5.19        5.51      6.86 o 
  -9   8   5        9.14       14.38      7.66 o 
  -8   8   5     1544.35     1866.28     42.08 o 
  -7   8   5      252.67      281.52     16.27 o 
  -6   8   5      177.03      208.51     13.71 o 
  -5   8   5        2.55        7.26      6.45 o 
  -4   8   5     5656.70     5828.73     71.92 o 
  -3   8   5      560.04      510.26     12.90 o 
  -2   8   5      390.69      359.42     11.02 o 
  -1   8   5     4551.38     4862.35    329.98 o 
   0   8   5       94.35      113.91      7.46 o 
   1   8   5     1972.22     1979.68    131.62 o 
   2   8   5     1169.26     1250.54     45.78 o 
   3   8   5        3.51       11.21      4.61 o 
   4   8   5      990.09     1007.08     30.38 o 
   5   8   5      386.62      383.82     19.90 o 
   6   8   5      101.26       87.79     11.70 o 
   7   8   5      129.94      131.75     14.52 o 
  -7   9   5     1767.52     1881.61     42.21 o 
  -6   9   5     1304.56     1393.73     35.90 o 
  -5   9   5     2566.61     2864.89     51.36 o 
  -4   9   5      332.33      319.96     17.07 o 
  -3   9   5      171.38      164.28     12.50 o 
  -2   9   5      560.35      533.81     38.52 o 
  -1   9   5     1448.40     1516.01     84.70 o 
   0   9   5       25.18       21.57      4.89 o 
   1   9   5       15.36       15.13      4.77 o 
   2   9   5     2670.68     2797.80     94.04 o 
   3   9   5      373.11      385.46     13.16 o 
   4   9   5      304.35      317.41     18.42 o 
   5   9   5     1131.29     1135.61     34.82 o 
   6   9   5       11.07        9.01      8.47 o 
  -7  10   5       24.78       29.31      9.14 o 
  -6  10   5        2.16        0.00      7.66 o 
  -5  10   5        9.71        4.84      5.78 o 
  -4  10   5     1878.45     1867.22     42.48 o 
  -3  10   5      333.35      338.92     18.42 o 
  -2  10   5      858.43      853.01     28.10 o 
  -1  10   5     1619.49     1625.26    108.49 o 
   0  10   5     3775.08     4027.37    334.62 o 
   1  10   5      457.64      470.61     51.22 o 
   2  10   5     1370.52     1450.74     54.85 o 
   3  10   5      504.54      527.48     15.94 o 
   4  10   5      238.92      245.49     17.34 o 
   5  10   5        9.88        9.81      7.39 o 
   6  10   5       12.82        9.55      9.28 o 
  -7  11   5       42.55       53.10     11.16 o 
  -6  11   5     2323.44     2537.67     53.51 o 
  -5  11   5      153.25      133.09     13.04 o 
  -4  11   5      182.75      151.24     13.85 o 
  -3  11   5     1706.33     1560.03     40.06 o 
  -2  11   5      267.50      261.62     16.80 o 
  -1  11   5      290.14      249.12     16.80 o 
   0  11   5      656.39      586.69     24.47 o 
   1  11   5       37.05       52.13     11.63 o 
   2  11   5      114.18      103.38      8.41 o 
   3  11   5     1230.42     1306.37     25.47 o 
   4  11   5      853.53      867.40     31.06 o 
   5  11   5      800.09      879.77     33.21 o 
  -6  12   5     1507.57     1649.03     44.77 o 
  -5  12   5        3.29       12.50      7.80 o 
  -4  12   5       55.44       43.69      9.28 o 
  -3  12   5        5.72        8.20      6.99 o 
  -2  12   5      314.51      293.48     18.96 o 
  -1  12   5       10.19        5.78      7.26 o 
   0  12   5     1051.13      945.64     32.00 o 
   1  12   5        3.88       13.71      7.26 o 
   2  12   5      370.17      366.89     23.80 o 
   3  12   5      871.62      911.03     22.18 o 
  -4  13   5      464.66      407.08     23.39 o 
  -3  13   5     2210.60     2143.76     51.76 o 
  -2  13   5      158.88      143.72     14.38 o 
  -1  13   5      305.42      276.14     18.96 o 
   0  13   5      849.09      737.26     29.71 o 
   1  13   5      325.26      280.84     18.82 o 
   2  13   5       10.13       13.44      7.53 o 
  -1 -14   6     1122.69     1224.74     39.39 o 
   0 -14   6       37.65       34.15      9.01 o 
  -4 -13   6      984.40     1051.72     34.15 o 
  -3 -13   6      431.14      457.23     22.99 o 
  -2 -13   6       60.69       47.46      9.28 o 
  -1 -13   6      429.37      456.02     23.53 o 
   0 -13   6      150.96      135.92     14.12 o 
   1 -13   6       21.72       19.49      9.01 o 
   2 -13   6      705.83      640.06     28.37 o 
   3 -13   6       14.15       25.81     10.35 o 
  -4 -12   6        1.83        4.71      6.59 o 
  -3 -12   6       48.15       56.46      9.68 o 
  -2 -12   6      460.54      534.66     23.93 o 
  -1 -12   6     1358.70     1416.99     38.85 o 
   0 -12   6      125.23      130.14     13.18 o 
   1 -12   6      604.49      549.59     24.87 o 
   2 -12   6      608.56      575.94     25.81 o 
   3 -12   6      598.56      587.63     26.35 o 
   4 -12   6      233.14      230.29     18.01 o 
  -7 -11   6        8.79       16.40      8.34 o 
  -5 -11   6      376.83      432.76     20.70 o 
  -4 -11   6       72.57       90.75     11.02 o 
  -3 -11   6     2060.59     2188.40     45.71 o 
  -2 -11   6      111.67      119.11     12.10 o 
  -1 -11   6      369.37      375.35     19.76 o 
   0 -11   6     1014.30     1000.90     31.46 o 
   1 -11   6      156.90      139.01     12.77 o 
   2 -11   6       23.65       16.27      7.13 o 
   3 -11   6       11.64        7.39      6.45 o 
   4 -11   6      777.11      702.44     27.69 o 
   5 -11   6      641.59      579.57     25.68 o 
  -8 -10   6      151.10      153.39     14.79 o 
  -7 -10   6       74.52       74.61     10.49 o 
  -6 -10   6     2897.15     3371.05     57.27 o 
  -5 -10   6        2.37        8.31      4.79 o 
  -4 -10   6       32.04       20.17      7.26 o 
  -3 -10   6      470.16      483.71     20.70 o 
  -2 -10   6      507.16      583.33     22.59 o 
  -1 -10   6        2.08       13.44      6.45 o 
   0 -10   6      450.37      393.50     19.22 o 
   1 -10   6     4446.44     4316.70     65.20 o 
   2 -10   6       96.09       99.35     10.76 o 
   3 -10   6      876.97      844.28     28.77 o 
   4 -10   6      168.56      159.71     13.31 o 
   5 -10   6       26.12       23.39      8.20 o 
   6 -10   6      403.70      393.23     22.45 o 
  -9  -9   6      327.65      342.42     22.05 o 
  -8  -9   6      151.21      197.89     15.86 o 
  -7  -9   6      234.87      255.70     16.94 o 
  -6  -9   6        9.36       12.77      7.13 o 
  -5  -9   6      994.26     1024.44     35.49 o 
  -4  -9   6      837.79      913.65     18.28 o 
  -3  -9   6     1168.18     1224.33     31.06 o 
  -2  -9   6       59.28       55.52      8.34 o 
  -1  -9   6       96.32       89.40     10.35 o 
   0  -9   6     6424.43     6524.59     78.24 o 
   1  -9   6      456.14      456.42     19.90 o 
   2  -9   6      183.47      171.95     13.31 o 
   3  -9   6     1286.94     1175.00     32.27 o 
   4  -9   6     2757.87     2542.91     48.53 o 
   5  -9   6        7.78       15.06      7.53 o 
   6  -9   6        1.47        6.99      7.53 o 
   7  -9   6      428.74      398.75     23.26 o 
  -9  -8   6       60.32       67.89     11.83 o 
  -8  -8   6       46.15       45.98      9.01 o 
  -7  -8   6     1292.87     1367.65     36.16 o 
  -6  -8   6      286.23      281.65     16.13 o 
  -5  -8   6      587.17      576.66     41.07 o 
  -4  -8   6     1216.40     1239.61     82.95 o 
  -3  -8   6       17.58       25.41      4.67 o 
  -2  -8   6     1092.95     1101.46     18.14 o 
  -1  -8   6      957.89      904.77     25.81 o 
   0  -8   6        3.91        8.87      6.18 o 
   1  -8   6     3559.30     3616.00     54.18 o 
   2  -8   6     4278.64     4205.11     59.69 o 
   3  -8   6      892.37      935.56     27.69 o 
   4  -8   6     1485.35     1432.18     34.69 o 
   5  -8   6      411.75      388.13     18.55 o 
   6  -8   6       74.46       71.79     10.35 o 
   7  -8   6        0.27        2.55      6.86 o 
 -10  -7   6     1304.98     1373.29     42.35 o 
  -9  -7   6      110.89      120.99     13.18 o 
  -8  -7   6      341.37      375.89     19.90 o 
  -7  -7   6        0.75        6.72      6.32 o 
  -6  -7   6        3.10       17.34      6.18 o 
  -5  -7   6      552.02      593.07     14.30 o 
  -4  -7   6     6284.79     6564.71    243.74 o 
  -3  -7   6      333.43      336.80     10.42 o 
  -2  -7   6      175.40      174.79     10.15 o 
  -1  -7   6     7143.54     6644.71     46.20 o 
   0  -7   6      900.63      905.45     24.87 o 
   1  -7   6      416.27      384.09     16.67 o 
   2  -7   6     2040.54     1882.68     37.24 o 
   3  -7   6      183.07      170.60     12.37 o 
   4  -7   6      508.34      472.82     19.49 o 
   5  -7   6      590.24      529.82     20.70 o 
   6  -7   6       15.12       18.01      7.26 o 
   7  -7   6       66.50       70.04     11.02 o 
   8  -7   6      884.03      840.92     32.94 o 
 -10  -6   6      176.21      177.73     16.13 o 
  -9  -6   6       60.95       65.20     10.62 o 
  -8  -6   6      231.89      226.26     15.46 o 
  -7  -6   6     2350.51     2453.38     47.05 o 
  -6  -6   6      610.54      623.26     22.32 o 
  -5  -6   6     3067.20     3326.55    284.34 o 
  -4  -6   6     2848.39     2819.11    177.59 o 
  -3  -6   6      424.57      443.14     30.58 o 
  -2  -6   6       69.45       83.82      5.78 o 
  -1  -6   6     1201.00     1204.70     81.67 o 
   0  -6   6      472.71      416.33     24.27 o 
   1  -6   6       31.82       35.90      7.13 o 
   2  -6   6     5470.14     5103.70     61.57 o 
   3  -6   6      189.68      147.48     11.29 o 
   4  -6   6      240.68      219.54     13.18 o 
   5  -6   6     3792.28     3683.49     53.10 o 
   6  -6   6        8.20        5.51      5.51 o 
   7  -6   6      212.35      196.68     15.46 o 
   8  -6   6      599.44      587.23     26.89 o 
 -10  -5   6      600.60      609.95     26.89 o 
  -9  -5   6     2126.50     2145.11     47.99 o 
  -8  -5   6     1277.16     1193.95     33.74 o 
  -7  -5   6     1244.97     1145.28     31.06 o 
  -6  -5   6     1069.67     1075.35    127.18 o 
  -5  -5   6      115.21      143.30      7.37 o 
  -4  -5   6       94.82       80.69      5.89 o 
  -3  -5   6      359.67      323.70     39.46 o 
  -2  -5   6     2079.62     2026.99    179.48 o 
  -1  -5   6     6864.69     6532.74    409.77 o 
   0  -5   6      147.43      110.12      5.84 o 
   1  -5   6      276.06      229.79      7.46 o 
   2  -5   6     3338.03     3195.43     55.86 o 
   3  -5   6      671.39      667.49     20.43 o 
   4  -5   6       67.72       67.22      9.01 o 
   5  -5   6     1252.97     1184.27     28.23 o 
   6  -5   6      298.73      290.93     16.67 o 
   7  -5   6       12.10       13.98      6.72 o 
   8  -5   6     1137.16     1078.74     35.09 o 
 -11  -4   6        0.41        3.90      6.45 o 
 -10  -4   6       15.21        6.86      5.78 o 
  -9  -4   6       34.62       25.01      7.39 o 
  -8  -4   6     1568.02     1471.70     36.84 o 
  -7  -4   6      951.75      897.51     27.16 o 
  -6  -4   6      760.45      756.50    107.75 o 
  -5  -4   6     2581.95     2546.02    233.72 o 
  -4  -4   6     1726.76     1693.42    123.55 o 
  -3  -4   6     5749.68     4962.27     54.04 o 
  -2  -4   6     1165.21      974.55     20.97 o 
  -1  -4   6     9534.35     8897.64    353.51 o 
   0  -4   6     5663.74     5647.68    141.43 o 
   1  -4   6     1224.90     1386.85     22.59 o 
   2  -4   6      699.73      825.60     27.16 o 
   3  -4   6        0.51        2.69      5.65 o 
   4  -4   6     1925.65     1782.12     32.80 o 
   5  -4   6     1474.53     1366.03     28.90 o 
   6  -4   6       71.03       74.88      9.14 o 
   7  -4   6      986.75      880.71     29.17 o 
   8  -4   6      669.68      727.45     28.50 o 
   9  -4   6      557.79      504.15     25.81 o 
 -11  -3   6      412.65      394.17     22.45 o 
 -10  -3   6        1.68        4.17      6.45 o 
  -9  -3   6     3127.41     2904.96     54.45 o 
  -8  -3   6       11.38       17.07      6.99 o 
  -7  -3   6       86.31       52.03      7.93 o 
  -6  -3   6     9290.76     8232.37     84.29 o 
  -5  -3   6      960.94      835.00     22.85 o 
  -4  -3   6     1397.51     1159.54     25.27 o 
  -3  -3   6     3024.32     2755.46     38.05 o 
  -2  -3   6    15490.83    13353.68    100.02 o 
  -1  -3   6       86.70       70.45      6.45 o 
   0  -3   6     1608.86     1720.68     25.95 o 
   1  -3   6     5307.66     5302.14     50.28 o 
   2  -3   6     1313.62     1451.54     24.20 o 
   3  -3   6     2528.53     2956.50    346.92 o 
   4  -3   6      197.87      222.32     17.34 o 
   5  -3   6     1133.12     1197.81     19.64 o 
   6  -3   6     1246.59     1152.68     30.79 o 
   7  -3   6      270.05      276.14     16.54 o 
   8  -3   6        1.94        0.54      5.92 o 
   9  -3   6      181.35      165.49     15.33 o 
 -11  -2   6       49.92       57.14      9.81 o 
 -10  -2   6      173.61      138.74     13.18 o 
  -9  -2   6      405.05      325.88     18.28 o 
  -8  -2   6     3391.44     2863.01     50.41 o 
  -7  -2   6     2541.66     2082.19     40.33 o 
  -6  -2   6       35.55       17.61      6.18 o 
  -5  -2   6     1696.67     1551.16     30.92 o 
  -4  -2   6     1505.95     1162.09     25.27 o 
  -3  -2   6    11253.73     9589.39     81.47 o 
  -2  -2   6     1125.51     1009.37     21.11 o 
  -1  -2   6     3060.13     3124.09     37.78 o 
   0  -2   6     6801.70     6689.54     59.69 o 
   1  -2   6      268.72      278.56     11.02 o 
   2  -2   6      893.08     1168.68     22.32 o 
   3  -2   6      336.48      421.20     14.12 o 
   4  -2   6     2546.51     2672.96    238.63 o 
   5  -2   6      484.61      445.20     15.70 o 
   6  -2   6      718.40      722.50     60.03 o 
   7  -2   6     2945.19     2972.98     52.43 o 
   8  -2   6        0.50        2.96      6.86 o 
   9  -2   6      507.18      453.46     23.26 o 
 -11  -1   6      309.77      294.69     19.22 o 
 -10  -1   6     1766.92     1916.38    255.16 o 
  -9  -1   6      593.86      501.19     21.78 o 
  -8  -1   6      157.16      130.81     11.56 o 
  -7  -1   6     5271.72     4535.97     60.90 o 
  -6  -1   6     1432.72     1091.37     26.89 o 
  -5  -1   6      807.66      760.12     21.24 o 
  -4  -1   6      144.62      134.84      9.41 o 
  -3  -1   6     1168.62     1130.90     23.53 o 
  -2  -1   6      462.06      372.40     13.44 o 
  -1  -1   6     5075.52     4650.78     48.40 o 
   0  -1   6     3361.26     3594.76     41.27 o 
   2  -1   6     6360.95     7737.23     69.10 o 
   3  -1   6     2378.90     2884.12     39.26 o 
   4  -1   6      401.59      406.67     10.84 o 
   5  -1   6      413.43      433.67     38.99 o 
   6  -1   6      961.53     1028.28     24.40 o 
   7  -1   6      125.77      130.64      8.32 o 
   8  -1   6        9.27       11.02      6.72 o 
   9  -1   6       73.06       76.63     10.89 o 
 -11   0   6      497.81      571.60    113.60 o 
 -10   0   6     2173.54     2320.40    334.75 o 
  -9   0   6       96.62      100.10     18.82 o 
  -8   0   6     1370.77     1364.66    282.39 o 
  -7   0   6       39.74       46.91      5.49 o 
  -6   0   6        4.65        8.87      4.97 o 
  -5   0   6      290.04      220.08     11.70 o 
  -4   0   6     4338.28     3584.54     45.71 o 
  -3   0   6     3048.50     2819.18     38.32 o 
  -2   0   6     1303.83     1378.27     25.27 o 
  -1   0   6    10905.48    11095.78     87.39 o 
   0   0   6     1803.30     1942.91     29.71 o 
   1   0   6       10.99       27.69      6.59 o 
   2   0   6     3343.98     4143.68     48.13 o 
   3   0   6     1139.39     1316.69     26.62 o 
   4   0   6      641.81      638.81     35.16 o 
   5   0   6      426.21      458.00     12.35 o 
   6   0   6      134.87      138.61     12.10 o 
   7   0   6     2941.38     2970.25     72.26 o 
   8   0   6      535.05      565.93     16.54 o 
 -11   1   6       41.38       47.50      6.88 o 
 -10   1   6     1278.53     1326.76    180.89 o 
  -9   1   6        2.74        1.47      4.10 o 
  -8   1   6       75.65       79.57      6.94 o 
  -7   1   6     8284.28     8359.61   1429.82 o 
  -6   1   6       14.55       19.34      8.67 o 
  -5   1   6      127.90      121.53      9.14 o 
  -4   1   6     8254.10     6753.54     66.82 o 
  -3   1   6      689.85      754.34     19.22 o 
  -2   1   6     1330.97     1227.70     23.93 o 
  -1   1   6      350.22      347.79     12.91 o 
   0   1   6     1348.81     1583.82     27.29 o 
   1   1   6      793.63      952.90     21.78 o 
   2   1   6    33074.48    38589.74    239.57 o 
   3   1   6      867.48      883.68     33.07 o 
   4   1   6      145.50      172.93      7.58 o 
   5   1   6     1387.78     1365.99     50.35 o 
   6   1   6       50.88       53.21      5.89 o 
   7   1   6      205.05      181.49     13.71 o 
   8   1   6      910.24      804.08     28.37 o 
   9   1   6        4.92        6.05      7.53 o 
 -11   2   6      216.88      251.92     39.39 o 
 -10   2   6     1690.29     1783.52    279.90 o 
  -9   2   6     2193.77     2331.36    423.08 o 
  -8   2   6      758.66      820.06    153.60 o 
  -7   2   6      975.29      981.06    184.79 o 
  -6   2   6      121.64      147.18     22.98 o 
  -5   2   6       99.57      116.60     12.32 o 
  -4   2   6     1952.32     2261.72    320.44 o 
  -3   2   6      180.70      228.16     16.67 o 
  -2   2   6        4.27       15.14      4.97 o 
  -1   2   6    11471.11    11535.24    589.78 o 
   0   2   6      114.87      128.56      6.27 o 
   2   2   6    16100.00    18502.64    620.37 o 
   3   2   6        2.87        9.84      3.90 o 
   4   2   6       19.47       52.81      5.21 o 
   5   2   6       20.73       31.86      6.99 o 
   6   2   6      314.10      293.48     16.27 o 
   7   2   6        0.60        1.21      5.78 o 
   8   2   6     1063.51      973.61     31.86 o 
   9   2   6       61.00       65.61     10.62 o 
 -11   3   6      439.65      530.23     26.22 o 
 -10   3   6        3.35        2.80      4.59 o 
  -9   3   6      187.15      183.69     22.72 o 
  -8   3   6     2485.74     2521.52    450.10 o 
  -7   3   6      810.56      971.78    104.11 o 
  -6   3   6     6801.91     7158.75    777.42 o 
  -5   3   6     2993.56     3143.80    295.75 o 
  -4   3   6     3375.65     3630.41    229.98 o 
  -3   3   6    14940.09    15798.98   1321.67 o 
  -2   3   6       58.93       62.98      8.34 o 
  -1   3   6      469.43      512.71     12.10 o 
   0   3   6     4154.55     4761.56    163.41 o 
   1   3   6     1453.42     1598.01     55.79 o 
   2   3   6      497.10      547.74     12.37 o 
   3   3   6      180.16      362.31     16.13 o 
   4   3   6     1132.66     1154.02     28.90 o 
   5   3   6      333.37      343.36     17.21 o 
   6   3   6      171.28      140.76     12.23 o 
   7   3   6     1031.03      977.64     31.32 o 
   8   3   6      459.18      461.80     22.99 o 
 -10   4   6       14.75       21.64      8.34 o 
  -9   4   6     3126.16     3113.17    422.27 o 
  -8   4   6       64.56       67.20     11.76 o 
  -7   4   6      454.86      394.33     39.16 o 
  -6   4   6     2902.16     2990.84    298.63 o 
  -5   4   6      149.79      187.20     15.19 o 
  -4   4   6      784.15      858.10     55.87 o 
  -3   4   6        1.36       10.02      3.97 o 
  -2   4   6    11271.44    11807.57    336.37 o 
  -1   4   6      139.04      155.63      7.32 o 
   0   4   6     2836.15     3096.09     49.88 o 
   1   4   6     3008.40     3392.77    170.80 o 
   2   4   6      369.90      349.24     14.79 o 
   3   4   6      828.87      861.96     16.25 o 
   4   4   6      446.23      445.66     18.69 o 
   5   4   6       17.29       11.56      6.32 o 
   6   4   6      596.28      553.08     23.12 o 
   7   4   6      376.76      364.06     20.17 o 
   8   4   6      107.55      102.58     12.50 o 
 -10   5   6       13.62       16.94      7.80 o 
  -9   5   6      425.55      507.91     22.72 o 
  -8   5   6     1754.50     1811.39    294.02 o 
  -7   5   6      200.15      200.84     20.31 o 
  -6   5   6      549.57      526.53     36.01 o 
  -5   5   6     1856.87     1833.28    137.66 o 
  -4   5   6      122.14      133.44      5.39 o 
  -3   5   6     7622.17     8212.30    223.52 o 
  -2   5   6     2124.53     2344.56    101.43 o 
  -1   5   6       33.52       35.59      4.69 o 
   0   5   6     3944.59     4522.79    101.84 o 
   1   5   6      181.59      182.48      8.26 o 
   2   5   6       33.36       32.88      4.68 o 
   3   5   6      774.87      790.50     16.16 o 
   4   5   6     2463.14     2540.24     29.95 o 
   5   5   6       72.11       58.21      9.28 o 
   6   5   6      785.66      650.42     25.68 o 
   7   5   6     1437.65     1376.79     38.99 o 
   8   5   6      211.77      185.53     16.13 o 
 -10   6   6     2091.24     2492.36     53.51 o 
  -9   6   6     1829.86     2186.25     46.92 o 
  -8   6   6        6.25        9.41      7.53 o 
  -7   6   6     1331.27     1631.25     24.91 o 
  -6   6   6     2166.09     2289.77    233.28 o 
  -5   6   6      135.86      166.32     10.64 o 
  -4   6   6      277.03      289.22     32.33 o 
  -3   6   6     1200.00     1154.10     42.08 o 
  -2   6   6     4074.09     4023.20    115.21 o 
  -1   6   6     7141.21     7974.78     80.93 o 
   0   6   6     2800.03     3147.03    132.83 o 
   1   6   6     4538.21     4883.18    101.03 o 
   2   6   6      400.42      365.48     19.83 o 
   3   6   6     2018.48     2110.61     58.55 o 
   4   6   6      419.71      444.59     20.30 o 
   5   6   6      107.03      104.73     11.97 o 
   6   6   6      896.08      787.41     29.04 o 
   7   6   6      231.07      234.46     17.61 o 
   8   6   6       24.91       13.44      8.34 o 
  -9   7   6      220.73      288.64     18.15 o 
  -8   7   6      491.36      578.22     23.26 o 
  -7   7   6      512.63      550.26     21.78 o 
  -6   7   6       85.38       85.37      9.95 o 
  -5   7   6     2970.74     3054.97    319.36 o 
  -4   7   6     3281.13     3426.85    154.54 o 
  -3   7   6     1142.27     1167.93     46.25 o 
  -2   7   6      112.96      102.33      6.75 o 
  -1   7   6     2789.31     2863.68     46.65 o 
   0   7   6     1810.30     1755.92     24.85 o 
   1   7   6       28.77       28.42      5.00 o 
   2   7   6      449.10      491.70     13.73 o 
   3   7   6      383.79      401.98     12.74 o 
   4   7   6     1208.27     1267.36     34.42 o 
   5   7   6      710.56      727.18     27.43 o 
   6   7   6      332.45      325.21     20.03 o 
   7   7   6      736.72      682.01     29.04 o 
  -7   8   6     4760.75     5350.67     72.73 o 
  -6   8   6      131.16      127.45     11.97 o 
  -5   8   6      692.46      671.52     24.06 o 
  -4   8   6     3374.94     3719.92     92.90 o 
  -3   8   6      181.25      169.59      9.81 o 
  -2   8   6      187.72      181.73      8.68 o 
  -1   8   6     1515.63     1527.49     35.09 o 
   0   8   6      394.94      425.50     23.06 o 
   1   8   6        4.71        1.25      3.89 o 
   2   8   6     1583.80     1655.71     89.74 o 
   3   8   6      273.03      241.16     10.58 o 
   4   8   6       21.83       11.02      6.72 o 
   5   8   6     1057.97     1058.03     33.74 o 
   6   8   6        2.12       12.77      8.20 o 
  -7   9   6      351.69      390.81     20.30 o 
  -6   9   6        5.60        4.17      6.32 o 
  -5   9   6       53.18       57.81      9.01 o 
  -4   9   6      318.87      379.52     18.96 o 
  -3   9   6      762.99      733.50     25.68 o 
  -2   9   6     1336.77     1343.42     22.91 o 
  -1   9   6     3088.42     3069.24     52.83 o 
   0   9   6       60.83       79.99     13.85 o 
   1   9   6      498.99      500.14     33.34 o 
   2   9   6     1500.48     1579.46     69.91 o 
   3   9   6        8.32        7.24      5.38 o 
   4   9   6       73.02       56.06     10.08 o 
   5   9   6       83.74       90.34     12.23 o 
   6   9   6      110.76      116.56     14.25 o 
  -7  10   6      847.92      874.52     30.79 o 
  -6  10   6     1431.68     1477.48     39.53 o 
  -5  10   6      727.97      713.74     27.16 o 
  -4  10   6      559.41      627.96     25.27 o 
  -3  10   6      341.15      320.77     18.15 o 
  -2  10   6      118.72      115.75     11.97 o 
  -1  10   6      109.28      100.02     11.70 o 
   0  10   6      636.42      672.77     21.91 o 
   1  10   6      324.45      356.92     46.85 o 
   2  10   6      685.02      700.33     35.49 o 
   3  10   6        2.57        6.63      4.79 o 
   4  10   6      207.72      212.01     16.27 o 
   5  10   6     1477.12     1493.62     43.02 o 
  -6  11   6      954.40     1029.67     34.55 o 
  -5  11   6      171.88      170.20     15.06 o 
  -4  11   6        7.23        6.99      6.59 o 
  -3  11   6        1.73        2.82      6.59 o 
  -2  11   6     2488.20     2417.61     51.09 o 
  -1  11   6      631.25      543.27     24.06 o 
   0  11   6     1574.36     1631.97    112.12 o 
   1  11   6      435.62      473.47     23.19 o 
   2  11   6     1569.80     1654.95    117.50 o 
   3  11   6      522.14      539.81     29.24 o 
   4  11   6       76.43       69.91     11.70 o 
  -5  12   6      851.19      871.70     32.94 o 
  -4  12   6       12.36       16.00      8.07 o 
  -3  12   6     2166.93     2066.46     49.61 o 
  -2  12   6      182.37      148.55     14.25 o 
  -1  12   6        1.59        0.13      6.18 o 
   0  12   6     1280.56     1178.36     36.57 o 
   1  12   6      218.67      203.00     16.54 o 
   2  12   6       39.40       39.88      7.25 o 
   3  12   6       20.80       17.88     10.35 o 
  -3  13   6       82.74       94.51     13.44 o 
  -2  13   6      662.40      610.89     27.96 o 
  -1  13   6      584.12      526.87     25.95 o 
   0  13   6      343.67      285.82     19.76 o 
  -4 -13   7       24.68       24.74      8.87 o 
  -3 -13   7      104.63      120.46     13.44 o 
  -2 -13   7      245.57      263.37     19.09 o 
  -1 -13   7      963.22     1067.98     36.30 o 
   0 -13   7      157.75      134.98     14.38 o 
   1 -13   7        8.45       50.55     11.16 o 
   2 -13   7      849.21      838.36     33.21 o 
  -5 -12   7     1005.08     1222.99     36.16 o 
  -4 -12   7      903.51      959.36     32.27 o 
  -3 -12   7      401.56      396.19     21.24 o 
  -2 -12   7      103.22      107.15     12.23 o 
  -1 -12   7      903.80      923.33     32.00 o 
   0 -12   7      676.67      648.67     27.29 o 
   1 -12   7       78.40       85.23     11.56 o 
   2 -12   7       15.13       17.07      7.93 o 
   3 -12   7      205.23      179.74     16.00 o 
  -7 -11   7       47.37       55.12     10.08 o 
  -5 -11   7        0.09        1.48      7.13 o 
  -4 -11   7      185.64      187.41     14.25 o 
  -3 -11   7       15.20       10.62      6.32 o 
  -2 -11   7     2079.88     2097.52     46.11 o 
  -1 -11   7      764.36      690.48     26.48 o 
   0 -11   7      386.21      331.93     19.22 o 
   1 -11   7     1020.16     1047.82     33.34 o 
   2 -11   7      142.47      147.08     13.58 o 
   3 -11   7      274.05      255.70     17.88 o 
   4 -11   7      237.74      253.01     18.01 o 
  -8 -10   7      335.16      395.52     22.45 o 
  -7 -10   7       40.65       45.84      9.01 o 
  -6 -10   7        5.97        5.78      7.39 o 
  -5 -10   7     2151.47     2341.25     45.98 o 
  -4 -10   7       25.31       42.21      7.93 o 
  -3 -10   7      180.17      188.35     13.85 o 
  -2 -10   7     2129.90     2261.67     46.11 o 
  -1 -10   7      133.98      117.77     12.10 o 
   0 -10   7      496.73      521.22     22.59 o 
   1 -10   7      417.17      397.00     20.03 o 
   2 -10   7        9.67        9.41      6.99 o 
   3 -10   7      295.88      284.88     17.88 o 
   4 -10   7      451.15      404.66     20.84 o 
   5 -10   7      412.15      363.39     20.30 o 
  -8  -9   7     1094.33     1117.05     35.63 o 
  -7  -9   7     1458.96     1590.95     40.33 o 
  -6  -9   7      478.40      469.46     20.97 o 
  -5  -9   7      622.20      703.50     33.54 o 
  -4  -9   7     1321.52     1307.52     22.47 o 
  -3  -9   7       17.07       30.38      7.93 o 
  -2  -9   7      424.00      466.50     20.30 o 
  -1  -9   7        3.30        9.14      6.99 o 
   0  -9   7     1281.43     1153.49     31.86 o 
   1  -9   7     1073.15     1127.54     31.86 o 
   2  -9   7      223.21      231.77     15.33 o 
   3  -9   7      580.18      552.54     23.26 o 
   4  -9   7      832.45      793.19     27.69 o 
   5  -9   7      274.41      254.22     16.80 o 
  -9  -8   7       96.73       96.26     13.58 o 
  -8  -8   7        0.36        1.08      5.78 o 
  -7  -8   7       63.59       63.19     10.08 o 
  -6  -8   7      115.85      124.09     11.29 o 
  -5  -8   7      857.17      926.29     27.56 o 
  -4  -8   7      282.63      350.44     23.59 o 
  -3  -8   7      481.17      491.01     23.26 o 
  -2  -8   7     2298.98     2477.84     44.50 o 
  -1  -8   7     2801.38     2865.16     48.53 o 
   0  -8   7     1351.66     1404.48     33.88 o 
   1  -8   7     1191.54     1177.82     31.32 o 
   2  -8   7      107.20      131.21     12.10 o 
   3  -8   7       12.36       36.30      8.07 o 
   4  -8   7      206.84      181.90     13.85 o 
   5  -8   7       10.84       10.49      7.13 o 
   7  -8   7     1179.92     1042.30     36.43 o 
  -9  -7   7      137.53      140.49     14.38 o 
  -8  -7   7       20.79       30.11      7.80 o 
  -7  -7   7     4617.93     4671.35     68.70 o 
  -6  -7   7      117.07      126.51     11.43 o 
  -5  -7   7        7.47       15.69      4.51 o 
  -4  -7   7     1926.17     1869.35    266.86 o 
  -3  -7   7      606.36      610.97     30.18 o 
  -2  -7   7        8.44        0.00      3.81 o 
  -1  -7   7      656.31      595.99     27.36 o 
   0  -7   7      809.84      804.62     24.60 o 
   1  -7   7      220.84      327.90     16.13 o 
   2  -7   7     2339.62     2238.00     42.21 o 
   3  -7   7      820.72      767.51     24.87 o 
   4  -7   7     1418.60     1382.84     33.88 o 
   5  -7   7     1307.13     1215.33     32.27 o 
   6  -7   7      165.24      150.57     13.71 o 
   7  -7   7      607.74      592.61     27.02 o 
 -10  -6   7     1986.95     2160.84     52.43 o 
  -9  -6   7      314.78      348.73     20.17 o 
  -8  -6   7      105.34      109.70     11.56 o 
  -7  -6   7      740.05      704.59     25.41 o 
  -6  -6   7       96.54      112.81      9.34 o 
  -5  -6   7      872.55      923.12     78.71 o 
  -4  -6   7     3633.00     3819.09    338.11 o 
  -3  -6   7     3015.45     3013.68    236.55 o 
  -2  -6   7       70.39       78.94      5.86 o 
  -1  -6   7     6683.91     5903.83     44.06 o 
   0  -6   7      303.32      268.63      8.79 o 
   1  -6   7        0.97        7.26      5.38 o 
   2  -6   7     4347.59     4474.80     59.29 o 
   3  -6   7      215.08      186.06     12.64 o 
   4  -6   7       25.88       30.25      7.53 o 
   5  -6   7      543.12      600.94     22.05 o 
   6  -6   7      388.35      319.70     18.42 o 
   7  -6   7       80.63       69.50     10.62 o 
 -10  -5   7       60.11       44.90      9.81 o 
  -9  -5   7      505.61      447.01     22.59 o 
  -8  -5   7      665.73      634.82     25.14 o 
  -7  -5   7     1361.82     1305.13     33.88 o 
  -6  -5   7      305.73      330.90     43.36 o 
  -5  -5   7     2157.96     2154.49    200.58 o 
  -4  -5   7     4045.36     4005.34    444.05 o 
  -3  -5   7      518.63      505.57     50.01 o 
  -2  -5   7      570.95      618.89     50.01 o 
  -1  -5   7     7084.44     6908.94    502.87 o 
   0  -5   7     4576.64     4808.30    227.87 o 
   1  -5   7        7.87       14.17      4.10 o 
   2  -5   7      399.83      391.89     16.80 o 
   3  -5   7      642.61      649.74     21.24 o 
   4  -5   7      454.35      418.10     17.21 o 
   5  -5   7     2061.04     1968.32     38.05 o 
   6  -5   7      792.63      746.00     26.89 o 
   7  -5   7        4.29        0.81      5.51 o 
   8  -5   7      922.13      866.32     32.67 o 
 -10  -4   7      131.89      139.41     13.44 o 
  -9  -4   7      734.05      649.88     26.22 o 
  -8  -4   7     1677.53     1617.43     39.26 o 
  -7  -4   7       12.10       14.92      6.32 o 
  -6  -4   7      767.90      750.75     78.98 o 
  -5  -4   7      189.34      150.84     11.16 o 
  -4  -4   7       56.96       47.59      6.99 o 
  -3  -4   7     1454.76     1290.21     26.89 o 
  -2  -4   7     6691.79     5962.63     60.50 o 
  -1  -4   7     4116.02     4053.47     46.25 o 
   0  -4   7      116.92       87.79      7.66 o 
   1  -4   7     2965.68     3036.60     47.59 o 
   2  -4   7     1400.39     1342.32     64.13 o 
   3  -4   7      317.65      350.53     14.18 o 
   4  -4   7      950.07      831.77     23.80 o 
   5  -4   7      416.16      360.16     16.27 o 
   6  -4   7      505.64      426.57     20.03 o 
   7  -4   7       24.82       28.77      7.39 o 
   8  -4   7       83.06       74.61     11.70 o 
 -11  -3   7      214.08      218.87     17.34 o 
 -10  -3   7       53.22       40.06      9.01 o 
  -9  -3   7      544.11      464.22     22.05 o 
  -8  -3   7     1751.34     1592.97     38.45 o 
  -7  -3   7        7.64        5.11      5.78 o 
  -6  -3   7      120.86      120.19     10.35 o 
  -5  -3   7     2189.79     1755.23     34.55 o 
  -4  -3   7        5.96        7.39      5.78 o 
  -3  -3   7     2062.86     1878.51     32.67 o 
  -2  -3   7     8450.02     7811.97     71.92 o 
  -1  -3   7     1824.59     1952.86     30.92 o 
   0  -3   7     2904.62     2849.03     37.24 o 
   1  -3   7      856.42      873.99     19.90 o 
   2  -3   7      139.08      186.20     10.22 o 
   3  -3   7       37.90       41.06      4.70 o 
   4  -3   7     3830.14     4203.64    444.05 o 
   5  -3   7      715.55      634.61     15.09 o 
   6  -3   7        1.05        3.36      5.65 o 
   7  -3   7     2017.27     1859.02     42.89 o 
   8  -3   7      314.88      314.32     19.49 o 
 -11  -2   7     1374.64     1383.38     41.27 o 
 -10  -2   7     1000.96      983.42     33.21 o 
  -9  -2   7     1817.57     1570.92     39.79 o 
  -8  -2   7     2511.39     2322.97     46.11 o 
  -7  -2   7     4816.14     4427.74     62.38 o 
  -6  -2   7      872.60      798.16     24.06 o 
  -5  -2   7       95.95       71.39      8.47 o 
  -4  -2   7      141.12      133.23      9.95 o 
  -3  -2   7      142.99      102.71      8.74 o 
  -2  -2   7     2147.42     2018.87     32.53 o 
  -1  -2   7       11.20        7.53      5.51 o 
   0  -2   7      585.96      621.38     17.07 o 
   1  -2   7     4755.36     4998.57     53.10 o 
   3  -2   7       45.11       70.58      7.80 o 
   4  -2   7     1597.51     1839.80     33.21 o 
   5  -2   7        4.65        6.02      3.75 o 
   6  -2   7      455.80      413.40     18.55 o 
   7  -2   7       23.53       33.48      8.07 o 
   8  -2   7       43.40       33.48      8.74 o 
 -11  -1   7       72.93       71.52     11.43 o 
 -10  -1   7      576.87      537.49     24.47 o 
  -9  -1   7      443.48      397.54     19.90 o 
  -8  -1   7       23.15       20.57      7.26 o 
  -7  -1   7       95.43       94.24      9.95 o 
  -6  -1   7      427.08      400.36     17.07 o 
  -5  -1   7     3057.85     2657.86     42.35 o 
  -4  -1   7     4093.56     3625.95     48.40 o 
  -3  -1   7    11893.75    10722.44     91.42 o 
  -2  -1   7    10122.41     9785.27     84.16 o 
  -1  -1   7     3752.55     3856.65     46.25 o 
   0  -1   7     1094.64     1179.97     24.06 o 
   1  -1   7     1079.38     1068.12     23.26 o 
   2  -1   7      690.13      927.76     22.18 o 
   3  -1   7      270.65      298.72     13.71 o 
   4  -1   7      987.13     1140.04     26.89 o 
   5  -1   7       21.27       29.82      4.59 o 
   6  -1   7      261.79      247.94     18.82 o 
   7  -1   7     2967.56     2838.41     51.09 o 
   8  -1   7       96.41      107.95     11.70 o 
 -11   0   7       97.62      100.29     12.77 o 
 -10   0   7     1262.67     1191.67     35.76 o 
  -9   0   7      530.88      434.64     20.57 o 
  -8   0   7      253.06      231.23     14.79 o 
  -7   0   7     4843.18     4232.54     59.69 o 
  -6   0   7      304.79      257.32     13.85 o 
  -5   0   7     1740.14     1399.51     30.11 o 
  -4   0   7     6602.50     5720.37     63.05 o 
  -3   0   7       95.04       89.81      9.28 o 
  -2   0   7      542.87      495.54     16.27 o 
  -1   0   7      246.01      245.89     12.10 o 
   0   0   7      855.56      843.87     20.84 o 
   1   0   7     2052.50     2384.95     36.43 o 
   2   0   7     2067.63     2469.37     38.18 o 
   3   0   7     2113.17     2516.70     40.06 o 
   4   0   7     1393.59     1347.70     73.47 o 
   5   0   7     1360.93     1432.12     76.03 o 
   6   0   7      459.81      491.81     14.13 o 
   7   0   7      169.64      178.00     13.71 o 
   8   0   7      541.39      530.63     23.53 o 
 -11   1   7      705.72      834.14    132.49 o 
 -10   1   7     3233.58     3626.13    627.83 o 
  -9   1   7      665.86      656.74    111.45 o 
  -8   1   7      162.97      186.90     33.88 o 
  -7   1   7     1103.36      946.58     27.02 o 
  -5   1   7      188.42      151.78     10.62 o 
  -4   1   7     2937.75     2584.05     40.06 o 
  -3   1   7     8094.74     7774.74     74.61 o 
  -2   1   7      355.06      416.49     15.33 o 
  -1   1   7     9159.69     8800.10     79.32 o 
   0   1   7       42.54       51.09      7.13 o 
   1   1   7      265.13      322.12     14.25 o 
   2   1   7     8668.87    10352.47     92.36 o 
   3   1   7      127.30      133.38      7.60 o 
   4   1   7        2.70        5.78      5.38 o 
   5   1   7       71.34      117.90     11.16 o 
   6   1   7     2045.97     1997.22     41.81 o 
   7   1   7      310.55      282.86     17.07 o 
   8   1   7      349.93      317.01     19.09 o 
 -11   2   7      138.98      160.28     29.51 o 
 -10   2   7       84.62      106.47      8.63 o 
  -9   2   7      581.86      611.18    120.26 o 
  -8   2   7      197.59      188.89     13.44 o 
  -7   2   7     4418.88     4502.42    775.24 o 
  -6   2   7        4.45        7.26      5.78 o 
  -5   2   7      688.42      661.04     20.70 o 
  -4   2   7     5045.28     5506.75    856.24 o 
  -3   2   7     2629.43     2821.59    232.71 o 
  -2   2   7      653.56      750.84     20.43 o 
  -1   2   7      195.22      194.40     11.29 o 
   0   2   7      433.43      431.95     16.40 o 
   1   2   7     1298.95     1341.30     28.50 o 
   2   2   7     2451.12     2934.67     44.50 o 
   3   2   7     1025.60     1124.18     27.83 o 
   4   2   7      142.95      145.19     11.29 o 
   5   2   7     5608.32     5847.02     73.54 o 
   6   2   7      596.06      571.77     23.12 o 
   7   2   7        1.60        1.21      6.99 o 
   8   2   7      673.52      610.62     26.22 o 
 -10   3   7       88.20      122.02     12.97 o 
  -9   3   7     1556.27     1539.48    294.96 o 
  -8   3   7     1521.83     1514.21    295.23 o 
  -7   3   7     2448.07     2793.62    319.45 o 
  -6   3   7       65.19       74.41     12.23 o 
  -5   3   7      717.28      715.81    113.13 o 
  -4   3   7      432.14      488.91     49.74 o 
  -3   3   7     1305.30     1578.60    100.76 o 
  -2   3   7     4028.38     4512.05    260.68 o 
  -1   3   7     3953.05     4378.94    106.95 o 
   0   3   7        9.45        8.09      3.71 o 
   1   3   7      501.74      595.03     19.63 o 
   2   3   7     1984.30     1778.09     34.95 o 
   3   3   7      379.05      390.01     17.21 o 
   4   3   7        5.18       12.10      6.18 o 
   5   3   7     2401.35     2292.05     45.31 o 
   6   3   7     1254.15     1191.53     34.01 o 
   7   3   7      276.14      245.22     16.80 o 
   8   3   7      349.80      315.39     19.76 o 
 -10   4   7       11.27       11.56      7.39 o 
  -9   4   7      147.29      159.45     30.72 o 
  -8   4   7      807.75      894.91    157.23 o 
  -7   4   7      402.45      388.50     38.79 o 
  -6   4   7     1924.74     2023.81    167.89 o 
  -5   4   7     7468.97     7938.06    627.54 o 
  -4   4   7      408.55      394.65     41.27 o 
  -3   4   7     1639.28     1640.95    127.31 o 
  -2   4   7     4663.96     5075.94    328.50 o 
  -1   4   7      324.78      331.87     10.60 o 
   0   4   7     1893.89     1985.11     72.26 o 
   1   4   7      248.55      218.89     14.38 o 
   2   4   7        4.86       10.95      3.77 o 
   3   4   7      184.69      167.38     12.23 o 
   4   4   7      777.74      767.51     25.81 o 
   5   4   7      903.41      811.47     27.56 o 
   6   4   7       37.76       36.16      8.34 o 
   7   4   7      675.64      618.28     26.48 o 
   8   4   7      317.05      288.51     19.90 o 
 -10   5   7      436.03      490.30     23.93 o 
  -9   5   7     1235.70     1370.87     36.97 o 
  -8   5   7     1575.51     1660.55    262.49 o 
  -7   5   7      384.11      425.97     41.11 o 
  -6   5   7       55.51       54.72      8.40 o 
  -5   5   7       82.14       86.64     11.46 o 
  -4   5   7       70.64       80.14      8.00 o 
  -3   5   7      903.24      945.26     46.52 o 
  -2   5   7    10555.91    10712.76    120.05 o 
  -1   5   7       33.75       40.30      5.18 o 
   0   5   7      115.72       84.19      6.59 o 
   1   5   7     6232.54     6781.56    186.80 o 
   2   5   7      233.55      257.61     10.14 o 
   3   5   7      381.20      387.33     12.19 o 
   4   5   7      925.53      892.94     28.37 o 
   5   5   7        1.91        0.00      6.05 o 
   6   5   7      532.31      506.43     23.66 o 
   7   5   7      180.07      156.22     15.19 o 
 -10   6   7      775.45      929.51     32.67 o 
  -9   6   7       74.08      106.48     12.23 o 
  -8   6   7      584.52      639.39     24.06 o 
  -7   6   7       12.79       30.97     14.99 o 
  -6   6   7      319.39      332.15     34.42 o 
  -5   6   7     6316.13     6479.14    704.59 o 
  -4   6   7      942.04      924.21    102.31 o 
  -3   6   7     1904.22     1975.82    163.28 o 
  -2   6   7     4681.91     4807.90    196.15 o 
  -1   6   7     2146.99     2215.30     98.95 o 
   0   6   7     1949.71     2225.29     40.20 o 
   1   6   7      493.52      571.17     40.67 o 
   2   6   7       65.95       67.14      6.14 o 
   3   6   7       40.36       58.22     15.46 o 
   4   6   7     1303.69     1331.62     35.76 o 
   5   6   7       63.72       54.18      9.55 o 
   6   6   7      144.52      162.54     15.19 o 
   7   6   7     1855.21     1737.08     46.52 o 
  -7   7   7     2999.52     3662.92     58.21 o 
  -6   7   7       40.76       49.36      5.74 o 
  -5   7   7       17.62       20.41      5.04 o 
  -4   7   7     2208.14     2337.50    132.42 o 
  -3   7   7        9.76        9.15      4.08 o 
  -2   7   7      323.97      350.74     11.76 o 
  -1   7   7      725.59      763.78     16.99 o 
   0   7   7      751.80      787.73     42.15 o 
   1   7   7      879.85      920.14     73.54 o 
   2   7   7      646.03      656.58     24.87 o 
   3   7   7      724.53      747.12     17.89 o 
   4   7   7     1070.19     1073.76     32.94 o 
   5   7   7      742.87      708.09     28.10 o 
   6   7   7        5.69        6.05      8.47 o 
  -7   8   7      266.71      309.08     18.42 o 
  -6   8   7        4.23        2.02      6.86 o 
  -5   8   7       10.82       13.58      6.59 o 
  -4   8   7     1962.43     1983.29    153.66 o 
  -3   8   7      949.04      926.45     19.13 o 
  -2   8   7      297.98      284.11     11.20 o 
  -1   8   7     3699.63     3691.04     39.75 o 
   0   8   7      260.37      254.04     10.64 o 
   1   8   7      113.62      103.21      7.56 o 
   2   8   7      946.06      923.89     34.75 o 
   3   8   7      127.09      139.46      8.83 o 
   4   8   7        3.40        6.45      6.59 o 
   5   8   7        4.67        7.39      8.34 o 
   6   8   7      256.22      256.64     19.49 o 
  -7   9   7     2411.68     2661.62     53.24 o 
  -6   9   7        5.80       32.80      8.47 o 
  -5   9   7     1327.19     1355.14     36.70 o 
  -4   9   7     1239.25     1308.63     35.90 o 
  -3   9   7        2.60        5.89      4.44 o 
  -2   9   7      196.92      199.79      9.99 o 
  -1   9   7      493.40      480.74     14.76 o 
   0   9   7      767.08      820.74     23.93 o 
   1   9   7        4.85        3.56      4.73 o 
   2   9   7      605.94      614.26     42.95 o 
   3   9   7      757.41      754.62     19.25 o 
   4   9   7       22.20       23.26      8.34 o 
   5   9   7      886.63      832.71     32.27 o 
  -7  10   7      697.23      769.66     30.11 o 
  -6  10   7      551.09      554.02     25.54 o 
  -5  10   7      407.34      426.98     22.05 o 
  -4  10   7     1230.90     1224.74     36.03 o 
  -3  10   7      540.62      502.94     23.12 o 
  -2  10   7      420.08      394.85     20.70 o 
  -1  10   7     2220.24     2171.73     37.64 o 
   0  10   7       15.43       14.10      5.69 o 
   1  10   7       49.85       47.33      6.65 o 
   2  10   7     1558.90     1594.63    113.53 o 
   3  10   7      252.86      230.29     13.91 o 
   4  10   7        4.50        5.11      8.07 o 
  -6  11   7       13.97       47.32     11.97 o 
  -5  11   7     2419.12     2632.31     56.46 o 
  -4  11   7      390.04      411.79     22.59 o 
  -3  11   7      312.00      308.13     19.36 o 
  -2  11   7       54.99       38.18      9.14 o 
  -1  11   7      153.34      143.04     13.85 o 
   0  11   7     1090.56     1134.11    123.62 o 
   1  11   7      125.94      123.25     11.29 o 
   2  11   7        3.23        9.16      5.92 o 
   3  11   7      240.24      245.35     19.09 o 
  -4  12   7       75.96       83.08     12.64 o 
  -3  12   7       23.46       25.54     10.22 o 
  -2  12   7     1363.32     1275.82     39.39 o 
  -1  12   7       43.79       41.41      9.41 o 
   0  12   7      137.84      147.21     15.06 o 
   1  12   7      617.44      567.33     26.35 o 
  -2 -13   8       58.35       57.27     10.49 o 
  -1 -13   8      197.84      179.88     16.13 o 
   0 -13   8      210.79      196.15     16.94 o 
  -5 -12   8        1.23        7.93      7.80 o 
  -4 -12   8       30.41       33.88      9.14 o 
  -3 -12   8      563.82      638.18     27.16 o 
  -2 -12   8      491.34      536.41     25.01 o 
  -1 -12   8       92.30      104.86     12.50 o 
   0 -12   8     1439.69     1508.14     42.35 o 
   1 -12   8      275.32      307.46     20.57 o 
   2 -12   8      189.46      194.53     17.34 o 
  -5 -11   8     2663.70     3188.35     58.08 o 
  -4 -11   8      212.20      225.19     16.00 o 
  -3 -11   8      100.78      100.29     11.83 o 
  -2 -11   8     1303.97     1426.80     38.85 o 
  -1 -11   8       77.06      104.73     11.83 o 
   0 -11   8      543.72      460.86     22.72 o 
   1 -11   8      159.13      158.64     14.38 o 
   2 -11   8       66.05       58.08     10.76 o 
   3 -11   8      214.46      219.94     16.94 o 
   4 -11   8      219.68      168.86     15.46 o 
  -7 -10   8      100.53      103.79     12.77 o 
  -6 -10   8      113.36      132.15     12.64 o 
  -5 -10   8      719.04      859.06     28.90 o 
  -4 -10   8        4.87        8.20      7.53 o 
  -3 -10   8      112.16      125.57     12.37 o 
  -2 -10   8      590.45      659.42     25.95 o 
  -1 -10   8      128.30      132.56     12.77 o 
   0 -10   8       56.13       48.53      9.81 o 
   1 -10   8     2403.87     2527.18     51.62 o 
   2 -10   8      117.19      118.71     13.04 o 
   3 -10   8       15.67       10.89      6.99 o 
   4 -10   8     1021.05      953.98     32.80 o 
   5 -10   8      182.59      173.83     15.73 o 
  -8  -9   8        3.26        5.78      8.47 o 
  -7  -9   8        2.91       10.08      7.53 o 
  -6  -9   8      607.32      656.06     25.14 o 
  -5  -9   8     1285.70     1468.06     69.17 o 
  -4  -9   8       72.46       76.76     10.49 o 
  -3  -9   8      461.23      524.04     22.18 o 
  -2  -9   8     2953.03     3251.27     55.39 o 
  -1  -9   8       16.40       16.67      6.99 o 
   0  -9   8     1555.43     1608.96     38.99 o 
   1  -9   8      683.04      628.91     24.74 o 
   2  -9   8       19.52       22.32      7.80 o 
   3  -9   8      340.95      317.41     18.55 o 
   4  -9   8       16.98        8.07      6.99 o 
   5  -9   8      416.56      380.60     20.57 o 
  -9  -8   8      680.65      734.84     30.65 o 
  -8  -8   8      602.25      606.05     26.35 o 
  -7  -8   8      919.78      968.90     31.32 o 
  -6  -8   8      157.18      152.18     13.18 o 
  -5  -8   8      269.34      323.13     16.80 o 
  -4  -8   8      748.18      817.36     37.44 o 
  -3  -8   8        3.74        9.72      4.63 o 
  -2  -8   8       63.48       70.45      9.28 o 
  -1  -8   8       63.05       77.44     10.22 o 
   0  -8   8      408.03      417.57     19.36 o 
   1  -8   8     2247.63     2329.29     45.98 o 
   2  -8   8      574.19      578.89     23.39 o 
   3  -8   8      474.50      445.80     20.84 o 
   4  -8   8     2511.70     2314.50     47.46 o 
   5  -8   8      266.48      258.53     17.07 o 
  -9  -7   8       12.68       14.52      8.20 o 
  -8  -7   8      151.41      141.03     13.58 o 
  -7  -7   8      254.92      239.44     16.00 o 
  -6  -7   8      592.43      649.30     36.43 o 
  -5  -7   8      432.97      415.04     41.54 o 
  -4  -7   8      490.45      458.24     40.26 o 
  -3  -7   8     2485.08     2670.33    204.82 o 
  -2  -7   8      706.64      691.81     39.05 o 
  -1  -7   8      203.13      189.42     12.91 o 
   0  -7   8      842.79      886.36     27.02 o 
   1  -7   8     1596.25     1576.30     36.16 o 
   2  -7   8     1091.98     1079.41     30.25 o 
   3  -7   8      502.12      471.75     20.57 o 
   4  -7   8      190.13      172.22     13.44 o 
   5  -7   8      508.26      496.21     22.05 o 
   6  -7   8      887.95      831.10     31.06 o 
 -10  -6   8        1.57        0.00      7.93 o 
  -9  -6   8     1158.01     1206.45     37.51 o 
  -8  -6   8      687.76      651.76     26.22 o 
  -7  -6   8     1671.94     1653.06     39.66 o 
  -6  -6   8     2120.45     2354.43    145.80 o 
  -5  -6   8      165.66      194.43     26.95 o 
  -4  -6   8     3783.50     3947.00    416.83 o 
  -3  -6   8       32.98       54.42     14.45 o 
  -2  -6   8        2.33       16.75      8.87 o 
  -1  -6   8     1929.86     1866.54    141.30 o 
   0  -6   8      693.46      697.33     22.99 o 
   1  -6   8        1.73        0.00      5.11 o 
   2  -6   8      235.85      213.62     13.58 o 
   3  -6   8     3477.36     3347.93     53.10 o 
   4  -6   8      277.54      284.61     15.86 o 
   5  -6   8      523.89      459.51     20.30 o 
   6  -6   8     1034.33      900.20     31.59 o 
   7  -6   8      241.41      216.18     17.07 o 
 -10  -5   8      607.25      606.05     28.23 o 
  -9  -5   8       33.65       32.53      9.28 o 
  -8  -5   8      829.15      752.45     27.69 o 
  -7  -5   8      478.69      493.79     21.51 o 
  -6  -5   8       31.69       27.43      5.37 o 
  -5  -5   8       44.52       49.28      5.80 o 
  -4  -5   8        4.65        5.45      3.80 o 
  -3  -5   8     2348.62     2208.24     40.06 o 
  -2  -5   8     2371.16     2272.00    101.10 o 
  -1  -5   8     2052.39     1954.43     40.87 o 
   0  -5   8     3191.31     3072.31     76.03 o 
   1  -5   8     1544.49     1724.95     22.53 o 
   2  -5   8     1335.74     1334.04     31.32 o 
   3  -5   8        8.64        2.29      5.38 o 
   4  -5   8      157.69      125.97     11.29 o 
   5  -5   8      123.89      126.37     11.56 o 
   6  -5   8      265.40      263.63     16.94 o 
   7  -5   8       28.84       30.65      8.34 o 
 -10  -4   8       14.17        4.84      6.86 o 
  -9  -4   8      283.05      273.45     18.15 o 
  -8  -4   8      845.78      797.49     28.10 o 
  -7  -4   8      912.24      876.68     28.10 o 
  -6  -4   8     1034.86     1006.14     28.64 o 
  -5  -4   8     5685.13     5277.67     65.88 o 
  -4  -4   8     1722.58     1426.67     31.06 o 
  -3  -4   8        3.02       10.76      6.45 o 
  -2  -4   8     4894.38     4578.32     54.31 o 
  -1  -4   8     2248.84     2293.12     35.63 o 
   0  -4   8      178.32      163.21     10.49 o 
   1  -4   8       19.91       32.94      6.72 o 
   2  -4   8      319.90      343.34     24.13 o 
   3  -4   8     2239.11     2317.73     41.27 o 
   4  -4   8      345.69      318.62     15.86 o 
   6  -4   8     2237.39     2054.36     45.04 o 
   7  -4   8      494.37      408.43     21.24 o 
 -10  -3   8      117.29       89.94     11.56 o 
  -9  -3   8       27.51       28.10      7.66 o 
  -8  -3   8      748.06      712.26     26.48 o 
  -7  -3   8       89.18       68.83      9.28 o 
  -6  -3   8      124.51      129.46     11.16 o 
  -5  -3   8        8.31       10.76      5.65 o 
  -4  -3   8      235.65      200.72     12.23 o 
  -3  -3   8       13.88       20.03      6.05 o 
  -2  -3   8     6339.00     6210.00     65.34 o 
  -1  -3   8      249.05      219.40     11.56 o 
   0  -3   8     1173.90     1269.91     25.95 o 
   1  -3   8     7705.43     8016.72     74.48 o 
   2  -3   8      282.80      314.05     13.85 o 
   3  -3   8      540.65      596.24     18.96 o 
   4  -3   8      991.23      935.43     25.54 o 
   5  -3   8       79.23       91.96      9.68 o 
   6  -3   8      109.35       99.48     10.89 o 
   7  -3   8        4.29       10.62      6.72 o 
   8  -3   8       77.58       70.45     11.83 o 
 -10  -2   8        0.97        2.69      6.32 o 
  -9  -2   8       58.35       50.95      9.01 o 
  -8  -2   8      124.59      104.32     11.56 o 
  -7  -2   8      175.66      157.43     12.64 o 
  -6  -2   8      234.64      248.44     14.52 o 
  -5  -2   8     7893.76     7009.78     76.90 o 
  -4  -2   8       43.58       55.25      7.80 o 
  -3  -2   8        0.21        6.59      5.65 o 
  -2  -2   8    12685.17    12183.39    101.37 o 
  -1  -2   8      609.99      673.81     19.36 o 
   0  -2   8     1134.87     1095.95     24.74 o 
   1  -2   8      713.96      755.82     20.70 o 
   2  -2   8      276.67      300.61     13.98 o 
   3  -2   8      115.25      143.31     10.76 o 
   4  -2   8      606.92      771.68     22.99 o 
   5  -2   8      379.06      374.17     39.59 o 
   6  -2   8      249.02      203.94     13.98 o 
   7  -2   8     2950.64     2688.64     52.03 o 
   8  -2   8      120.50      114.81     12.91 o 
 -11  -1   8      678.07      739.55     30.52 o 
 -10  -1   8      301.08      269.15     18.15 o 
  -9  -1   8     1886.73     1714.50     42.08 o 
  -8  -1   8      598.67      555.10     22.85 o 
  -7  -1   8     2103.75     1815.87     39.39 o 
  -6  -1   8      329.63      317.28     16.27 o 
  -5  -1   8     3844.45     3497.70     51.36 o 
  -4  -1   8     3741.72     3303.97     48.13 o 
  -3  -1   8      102.65       65.88      8.34 o 
  -2  -1   8     1286.26     1382.44     28.64 o 
  -1  -1   8      284.98      284.07     13.31 o 
   0  -1   8     1020.92     1110.47     25.14 o 
   1  -1   8     3553.81     3758.24     48.94 o 
   2  -1   8      154.29      209.72     12.10 o 
   3  -1   8     1278.28     1422.09     30.79 o 
   4  -1   8     2853.98     3255.71     49.20 o 
   5  -1   8      304.22      302.87     19.83 o 
   6  -1   8      108.46      117.79      8.02 o 
 -11   0   8       36.05       38.05      9.95 o 
 -10   0   8     2091.01     1958.91     46.78 o 
  -9   0   8       11.38        0.27      6.86 o 
  -8   0   8      155.95      126.78     11.56 o 
  -7   0   8      694.34      566.66     21.91 o 
  -6   0   8     2477.87     2238.81     41.94 o 
  -5   0   8      313.47      264.71     14.12 o 
  -4   0   8      176.02      116.02     10.08 o 
  -3   0   8     9068.58     8395.57     81.60 o 
  -2   0   8     3057.05     3053.11     44.23 o 
  -1   0   8     4458.66     4743.41     56.20 o 
   0   0   8     1352.90     1403.95     29.04 o 
   1   0   8     1061.57     1105.09     26.08 o 
   2   0   8     1574.07     1863.73     34.95 o 
   3   0   8       38.68       49.88      7.93 o 
   4   0   8        0.69        2.99      6.86 o 
   5   0   8       87.08      132.96     11.43 o 
   6   0   8     1199.27     1171.50     32.40 o 
   7   0   8      732.36      724.76     27.02 o 
 -10   1   8       16.55       35.49      8.87 o 
  -9   1   8     1674.71     1477.35     38.32 o 
  -8   1   8      134.65      119.52     11.29 o 
  -7   1   8     2315.51     2060.54     41.68 o 
  -6   1   8     3066.80     2643.74     45.57 o 
  -5   1   8        1.49        0.00      4.71 o 
  -4   1   8     4881.44     4436.35     57.00 o 
  -3   1   8       31.08       26.89      6.72 o 
  -2   1   8      820.15      812.95     22.59 o 
  -1   1   8     1173.34     1280.26     28.10 o 
   0   1   8       14.43       36.16      6.99 o 
   1   1   8       22.26       25.95      6.59 o 
   2   1   8        8.35        8.87      6.86 o 
   3   1   8     8406.95     9707.43     94.64 o 
   4   1   8     1679.80     1818.15     38.18 o 
   5   1   8      115.91      140.49     12.64 o 
   6   1   8      343.73      368.09     19.22 o 
   7   1   8      110.29      111.72     12.10 o 
   8   1   8      641.06      580.24     25.95 o 
 -10   2   8      553.28      674.78    135.25 o 
  -9   2   8       50.28       37.64      8.60 o 
  -8   2   8       32.79       20.97      6.72 o 
  -7   2   8      806.75      692.23     24.06 o 
  -6   2   8      560.75      466.10     19.09 o 
  -5   2   8     1437.82     1224.74     29.58 o 
  -4   2   8      808.89      683.08     21.51 o 
  -3   2   8     6626.97     6689.14     71.92 o 
  -2   2   8      845.37      789.96     22.72 o 
  -1   2   8     1535.92     1666.50     32.80 o 
   0   2   8     2024.47     1925.30     35.76 o 
   1   2   8      147.16      159.18     11.29 o 
   2   2   8     1138.92     1192.20     29.31 o 
   3   2   8       43.31       53.91      9.14 o 
   4   2   8     1915.90     2004.89     41.27 o 
   5   2   8       53.41       57.00      9.95 o 
   6   2   8      889.64      871.43     29.44 o 
   7   2   8      248.97      196.82     15.73 o 
 -10   3   8       20.65       18.63      6.12 o 
  -9   3   8      787.49      788.21    171.68 o 
  -8   3   8     1087.29     1162.83    248.17 o 
  -7   3   8     1843.97     1690.70     37.64 o 
  -6   3   8     2035.58     2110.00    423.01 o 
  -5   3   8     3983.69     4013.24    553.42 o 
  -4   3   8     1953.03     2095.71    151.92 o 
  -3   3   8      217.74      162.85     16.00 o 
  -2   3   8      673.07      665.01     43.83 o 
  -1   3   8     1971.79     2108.28     64.53 o 
   0   3   8      564.08      527.13     19.09 o 
   1   3   8      225.08      257.05     14.25 o 
   2   3   8      125.92      129.46     11.02 o 
   3   3   8     5707.77     6237.96     75.82 o 
   4   3   8     2776.11     2967.33     52.03 o 
   5   3   8      506.48      486.67     22.05 o 
   6   3   8     1215.33     1221.11     35.90 o 
   7   3   8      150.80      132.83     13.58 o 
 -10   4   8        2.05        6.72      5.27 o 
  -9   4   8       26.48       18.76      5.70 o 
  -8   4   8     2557.88     2686.26    509.05 o 
  -7   4   8        0.84        2.88      3.16 o 
  -6   4   8       92.94       92.94     18.89 o 
  -5   4   8      153.36      179.44     46.11 o 
  -4   4   8       10.33       20.88     11.29 o 
  -3   4   8      993.37      983.49    110.04 o 
  -2   4   8     5584.50     5903.88    395.12 o 
  -1   4   8      356.35      353.29     11.41 o 
   0   4   8     2531.55     2732.60     44.50 o 
   1   4   8     4316.53     4629.20    342.28 o 
   2   4   8      459.59      476.45     19.90 o 
   3   4   8        4.85        1.75      6.18 o 
   4   4   8     1591.53     1675.92     39.66 o 
   5   4   8       25.78       20.43      8.07 o 
   6   4   8      183.19      174.77     15.33 o 
   7   4   8      241.17      187.41     16.54 o 
 -10   5   8      287.38      388.66     22.05 o 
  -9   5   8       55.57       59.42     10.35 o 
  -8   5   8      652.24      665.11    112.66 o 
  -7   5   8      893.40      905.99    180.35 o 
  -6   5   8       70.35       75.98      6.56 o 
  -5   5   8     5034.07     5225.77    684.03 o 
  -4   5   8      162.58      155.16     13.58 o 
  -3   5   8      641.99      661.86     46.52 o 
  -2   5   8     5608.94     5785.75    207.37 o 
  -1   5   8      184.84      164.73      8.37 o 
   0   5   8       39.18       45.87      5.61 o 
   1   5   8      107.32      116.35     11.36 o 
   2   5   8      361.75      390.49     12.66 o 
   3   5   8       62.48       61.71      9.55 o 
   4   5   8     1081.07      979.66     31.06 o 
   5   5   8      720.64      647.59     26.35 o 
   6   5   8       34.46       44.10     10.08 o 
   7   5   8      857.71      819.40     32.53 o 
  -7   6   8      851.76      913.76    149.56 o 
  -6   6   8      106.96      104.87     17.81 o 
  -5   6   8      686.40      721.21     62.04 o 
  -4   6   8     1637.34     1745.37    153.93 o 
  -3   6   8      193.64      186.96      9.12 o 
  -2   6   8      388.95      393.32     12.53 o 
  -1   6   8       44.68       39.99      5.53 o 
   0   6   8      903.35      934.67     20.57 o 
   1   6   8     4823.87     5295.64    219.20 o 
   2   6   8      533.25      511.32     14.92 o 
   3   6   8       62.90       66.97      6.64 o 
   4   6   8     1308.00     1305.54     36.97 o 
   5   6   8      294.45      282.99     18.42 o 
   6   6   8       49.59       43.29      9.81 o 
  -7   7   8       44.90       48.40      8.87 o 
  -6   7   8      979.79      995.70    112.93 o 
  -5   7   8      953.27     1013.20     69.30 o 
  -4   7   8      632.98      656.84     51.96 o 
  -3   7   8     2190.68     2281.22     68.90 o 
  -2   7   8     1884.41     1881.52     28.01 o 
  -1   7   8      850.03      824.80     18.67 o 
   0   7   8      207.17      220.52     10.27 o 
   1   7   8     1808.84     1962.63     86.31 o 
   2   7   8      435.90      411.66     14.01 o 
   3   7   8      102.07      110.39      8.38 o 
   4   7   8      104.92       95.18     12.23 o 
   5   7   8      284.16      252.34     18.42 o 
   6   7   8      181.70      155.41     15.73 o 
  -7   8   8      861.40     1010.58     32.27 o 
  -6   8   8      710.02      824.51     28.90 o 
  -5   8   8      174.48      178.63     10.28 o 
  -4   8   8     2330.37     2386.06    141.97 o 
  -3   8   8       69.42       76.54      6.85 o 
  -2   8   8      382.97      365.57     13.04 o 
  -1   8   8      215.99      215.97     15.59 o 
   0   8   8      842.46      903.46     20.39 o 
   1   8   8      719.86      705.57     18.34 o 
   2   8   8        0.72        0.00      4.60 o 
   3   8   8     1613.56     1633.57     39.12 o 
   4   8   8      273.92      280.84     19.22 o 
   5   8   8      549.43      488.82     25.41 o 
  -7   9   8      895.84     1093.39     35.22 o 
  -6   9   8     1004.56     1112.35     34.82 o 
  -5   9   8      293.94      291.46     18.28 o 
  -4   9   8      614.30      645.04     26.22 o 
  -3   9   8     3645.11     3616.58     41.96 o 
  -2   9   8      302.79      301.64     12.43 o 
  -1   9   8      247.19      253.70     11.63 o 
   0   9   8      964.82     1008.90     61.84 o 
   1   9   8        0.59        4.61      4.59 o 
   2   9   8      437.36      446.09     22.72 o 
   3   9   8       17.26       17.39      6.32 o 
   4   9   8       43.73       52.97     11.29 o 
  -6  10   8      810.92      900.34     33.21 o 
  -5  10   8     1513.98     1620.26     43.56 o 
  -4  10   8      671.38      671.66     27.83 o 
  -3  10   8       79.18       75.42     11.02 o 
  -2  10   8      433.37      412.36     14.84 o 
  -1  10   8        2.89        8.58      9.34 o 
   0  10   8      447.64      462.72     27.96 o 
   1  10   8       19.47       25.93      6.51 o 
   2  10   8      179.86      199.08     11.30 o 
   3  10   8     1025.90     1173.79     38.32 o 
  -5  11   8       99.95       94.78     13.44 o 
  -4  11   8       11.06        8.87      8.20 o 
  -3  11   8      677.60      639.39     28.10 o 
  -2  11   8      356.37      337.98     20.70 o 
  -1  11   8      451.92      420.26     22.72 o 
   0  11   8      387.13      357.61     21.38 o 
   1  11   8     1165.42     1152.57     61.91 o 
   2  11   8       50.45       50.85      7.98 o 
  -4 -12   9      236.54      265.52     18.42 o 
  -3 -12   9      756.56      818.60     31.46 o 
  -2 -12   9      240.86      252.88     18.42 o 
  -1 -12   9       10.01        4.17      6.86 o 
   0 -12   9       11.03        9.41      7.66 o 
   1 -12   9       32.87       29.98     10.35 o 
  -5 -11   9      388.99      446.87     22.72 o 
  -4 -11   9       22.55       30.79      9.28 o 
  -3 -11   9       50.33       75.29     11.43 o 
  -2 -11   9      272.39      268.21     18.15 o 
  -1 -11   9      474.42      549.72     25.68 o 
   0 -11   9     1013.43     1031.28     34.69 o 
   1 -11   9      380.80      423.75     23.26 o 
   2 -11   9      219.45      216.18     17.34 o 
   3 -11   9      148.79      152.99     15.46 o 
  -7 -10   9      370.26      412.73     22.45 o 
  -5 -10   9     1281.41     1566.35     40.06 o 
  -4 -10   9      854.29     1057.90     33.34 o 
  -3 -10   9       73.94      114.54     12.37 o 
  -2 -10   9     1278.94     1524.94     40.06 o 
  -1 -10   9       43.45       45.84      9.95 o 
   0 -10   9       28.11       31.19      9.14 o 
   1 -10   9       80.29       90.07     11.70 o 
   2 -10   9      487.82      473.49     23.66 o 
   3 -10   9        1.90        9.41      9.01 o 
   4 -10   9        9.76        6.32      8.47 o 
  -7  -9   9        4.11       11.16      6.99 o 
  -6  -9   9        1.36        5.78      7.53 o 
  -5  -9   9     1409.47     1605.38     85.57 o 
  -4  -9   9      252.28      302.76     17.61 o 
  -3  -9   9       11.78        6.99      7.39 o 
  -2  -9   9      149.28      171.14     13.98 o 
  -1  -9   9      694.19      730.81     27.02 o 
   0  -9   9      120.91      127.72     12.37 o 
   1  -9   9      928.43      949.41     31.32 o 
   2  -9   9     2513.28     2532.96     52.30 o 
   3  -9   9       48.94       45.04     10.35 o 
   4  -9   9      710.06      670.31     27.56 o 
   5  -9   9       25.28       25.14      8.87 o 
  -8  -8   9       87.14       82.41     11.43 o 
  -7  -8   9      103.47      105.13     12.37 o 
  -6  -8   9     1048.34     1241.57     65.27 o 
  -5  -8   9       28.45       34.00      5.67 o 
  -4  -8   9      665.37      692.47     37.98 o 
  -3  -8   9     1843.36     2057.99     43.29 o 
  -2  -8   9      429.52      461.80     21.11 o 
  -1  -8   9        3.52        2.96      5.92 o 
   0  -8   9      163.28      150.03     12.91 o 
   1  -8   9      894.42      942.15     30.11 o 
   2  -8   9       14.61       10.62      7.13 o 
   3  -8   9       12.39        7.39      7.13 o 
   4  -8   9       78.76       76.23     11.02 o 
   5  -8   9     1223.33     1174.59     35.63 o 
  -9  -7   9     1536.53     1708.99     46.25 o 
  -8  -7   9       15.63       15.19      8.47 o 
  -7  -7   9      123.77      143.04     13.58 o 
  -6  -7   9     1345.48     1531.77     88.39 o 
  -5  -7   9      405.91      385.47     26.82 o 
  -4  -7   9     1940.17     2090.22    158.91 o 
  -3  -7   9      161.38      166.99      8.82 o 
  -2  -7   9       10.01       10.77      4.80 o 
  -1  -7   9      605.13      597.18     22.85 o 
   0  -7   9     2020.58     2253.73     45.04 o 
   1  -7   9       12.35       19.09      7.66 o 
   2  -7   9      766.70      740.89     26.22 o 
   3  -7   9     3247.13     3215.51     56.20 o 
   4  -7   9      747.28      715.21     26.48 o 
   5  -7   9      131.55      114.81     12.91 o 
  -9  -6   9      603.47      592.20     27.16 o 
  -8  -6   9      155.88      176.25     15.06 o 
  -7  -6   9      300.95      294.56     18.01 o 
  -6  -6   9       96.32      110.83     14.52 o 
  -5  -6   9       47.89       56.93      6.27 o 
  -4  -6   9        0.21        0.00      4.84 o 
  -3  -6   9     6851.18     7202.63    567.53 o 
  -2  -6   9      391.42      412.86     23.33 o 
  -1  -6   9       77.26       69.44      6.37 o 
   0  -6   9     2926.32     2964.65     50.41 o 
   1  -6   9        7.35        8.74      6.72 o 
   2  -6   9      249.38      235.81     14.92 o 
   3  -6   9      144.48      130.67     12.10 o 
   4  -6   9       30.76       33.34      8.47 o 
   6  -6   9      420.44      375.76     21.38 o 
  -9  -5   9      495.63      554.43     25.81 o 
  -8  -5   9      704.65      695.05     27.29 o 
  -7  -5   9     1009.31      979.39     30.92 o 
  -6  -5   9     2810.69     3160.16    286.42 o 
  -5  -5   9      342.53      371.17     19.63 o 
  -4  -5   9     3249.64     3465.52    266.93 o 
  -3  -5   9     1745.91     1582.75     32.94 o 
  -2  -5   9        4.96        5.73      3.94 o 
  -1  -5   9       81.56       84.61      6.56 o 
   0  -5   9        1.24       11.33      4.70 o 
   1  -5   9        0.85        0.00      5.38 o 
   2  -5   9        9.40        6.99      5.92 o 
   3  -5   9     2420.84     2192.83     43.29 o 
   4  -5   9        9.04       17.75      7.39 o 
   6  -5   9     1583.73     1455.03     40.06 o 
 -10  -4   9      310.93      359.62     21.64 o 
  -9  -4   9      254.18      257.45     17.88 o 
  -8  -4   9     1371.02     1343.18     37.37 o 
  -7  -4   9       66.21       70.58     10.22 o 
  -6  -4   9       22.58       14.79      6.32 o 
  -5  -4   9      906.51      792.79     25.14 o 
  -4  -4   9      144.01      155.28     11.43 o 
  -3  -4   9      745.89      605.92     20.57 o 
  -2  -4   9      171.52      153.53     11.29 o 
  -1  -4   9     1339.42     1274.75     28.10 o 
   0  -4   9     4060.43     4273.81     52.97 o 
   1  -4   9      643.89      666.28     20.17 o 
   2  -4   9        9.10       12.40      4.80 o 
   3  -4   9      671.03      673.54     23.26 o 
   4  -4   9      318.18      262.96     15.46 o 
   6  -4   9       72.61       80.93     10.35 o 
   7  -4   9       26.61       22.05      8.34 o 
 -10  -3   9       48.13       52.83      9.81 o 
  -9  -3   9       31.32       42.48      8.60 o 
  -8  -3   9       88.99       95.45     11.56 o 
  -7  -3   9     1642.04     1578.72     38.32 o 
  -6  -3   9       95.28       86.98      9.81 o 
  -5  -3   9     1636.37     1531.12     34.82 o 
  -4  -3   9     1596.40     1441.05     32.27 o 
  -3  -3   9      301.69      233.12     13.04 o 
  -2  -3   9     4703.50     4571.06     57.14 o 
  -1  -3   9       66.33       88.73      9.55 o 
   0  -3   9      633.70      585.75     19.09 o 
   1  -3   9      640.86      663.59     20.30 o 
   2  -3   9      734.75      856.11     23.53 o 
   3  -3   9     1168.26     1270.45     29.31 o 
   4  -3   9        0.85        0.00      5.92 o 
   6  -3   9      771.60      818.33     28.37 o 
   7  -3   9      112.55      124.22     12.91 o 
 -10  -2   9      338.41      332.60     20.43 o 
  -9  -2   9      118.90       99.62     11.83 o 
  -8  -2   9     2310.33     2105.58     46.25 o 
  -7  -2   9      372.42      333.14     18.01 o 
  -6  -2   9       16.15       14.65      6.59 o 
  -5  -2   9     5429.35     5056.78     65.88 o 
  -4  -2   9     1399.76     1321.53     31.06 o 
  -3  -2   9       39.77       41.27      7.13 o 
  -2  -2   9        9.17       14.52      7.66 o 
  -1  -2   9     3700.59     3882.46     51.76 o 
   0  -2   9      566.47      615.86     20.17 o 
   1  -2   9     3168.20     3510.47     49.07 o 
   2  -2   9     1324.85     1339.28     30.11 o 
   4  -2   9     2083.20     2555.41     44.23 o 
   5  -2   9        0.40       33.21      6.99 o 
   6  -2   9       58.95       53.64      8.74 o 
 -10  -1   9      484.67      440.42     23.12 o 
  -9  -1   9       16.77       28.10      8.47 o 
  -8  -1   9      183.77      154.47     13.31 o 
  -7  -1   9     1241.12     1183.87     32.94 o 
  -6  -1   9     4928.32     4499.27     63.72 o 
  -5  -1   9      356.13      316.07     16.40 o 
  -4  -1   9     1341.68     1248.80     30.11 o 
  -3  -1   9     2431.75     2342.06     40.73 o 
  -2  -1   9     5504.94     5763.66     66.55 o 
  -1  -1   9      189.93      215.77     12.64 o 
   0  -1   9      313.37      321.71     15.06 o 
   1  -1   9      155.82      180.15     11.97 o 
   2  -1   9      514.58      521.76     19.22 o 
   3  -1   9      273.08      311.90     16.13 o 
   4  -1   9        8.84       32.00      8.20 o 
   5  -1   9     1214.73     1467.40     35.49 o 
 -10   0   9       78.33       79.59     11.16 o 
  -9   0   9     2561.61     2361.28     50.55 o 
  -8   0   9      577.06      498.36     22.05 o 
  -7   0   9      433.19      355.19     18.42 o 
  -6   0   9     3184.15     2831.55     49.34 o 
  -5   0   9      835.99      754.61     24.20 o 
  -4   0   9      914.21      881.11     25.54 o 
  -3   0   9        0.77       43.42      7.80 o 
  -2   0   9        1.55        0.27      4.84 o 
  -1   0   9       14.59       20.03      6.45 o 
   0   0   9     3739.96     3493.93     50.15 o 
   1   0   9      723.57      729.47     22.45 o 
   2   0   9     1170.08     1273.41     30.38 o 
   3   0   9     4359.15     5091.33     65.88 o 
   4   0   9     1554.03     1676.86     37.51 o 
   5   0   9        4.29       10.35      6.72 o 
   6   0   9      140.70      147.75     13.04 o 
   7   0   9       37.04       49.74      9.95 o 
 -10   1   9      411.96      396.46     22.05 o 
  -9   1   9      542.57      474.17     22.85 o 
  -8   1   9       60.39       60.63      9.14 o 
  -7   1   9      819.46      705.27     25.14 o 
  -6   1   9      970.63      886.49     27.29 o 
  -5   1   9      222.80      196.15     13.04 o 
  -4   1   9      244.44      230.97     13.98 o 
  -3   1   9     6317.31     6205.83     71.39 o 
  -2   1   9      886.46      928.84     25.41 o 
  -1   1   9       67.82       56.73      7.39 o 
   0   1   9     1824.41     1994.80     37.64 o 
   1   1   9      159.98      198.84     12.50 o 
   2   1   9       50.23       47.99      8.47 o 
   3   1   9       14.22       18.15      7.80 o 
   4   1   9       18.13       26.75      7.93 o 
   5   1   9      217.01      210.26     15.19 o 
   6   1   9      126.71      138.74     13.04 o 
   7   1   9       32.74       39.26      9.01 o 
 -10   2   9       40.96       39.93      8.60 o 
  -9   2   9      794.60      711.05     27.29 o 
  -8   2   9      281.98      276.68     16.80 o 
  -7   2   9      299.27      271.30     16.54 o 
  -6   2   9     4779.15     4300.57     62.11 o 
  -5   2   9      544.48      463.01     19.22 o 
  -4   2   9      876.33      808.52     24.87 o 
  -3   2   9     1427.06     1335.65     31.19 o 
  -2   2   9      918.06      975.35     26.48 o 
  -1   2   9      778.66      727.72     22.72 o 
   0   2   9      204.60      195.34     12.37 o 
   2   2   9      328.52      345.78     17.34 o 
   3   2   9    11174.10    12514.65    118.17 o 
   4   2   9      201.62      195.07     14.52 o 
   5   2   9        2.80        5.24      6.45 o 
   6   2   9      535.12      624.20     26.22 o 
   7   2   9        0.23        7.13      8.20 o 
 -10   3   9       18.65       24.20      8.20 o 
  -9   3   9      671.22      576.61     24.60 o 
  -8   3   9     2103.88     1728.62     41.00 o 
  -7   3   9      106.59       94.64     10.76 o 
  -6   3   9       75.09       57.41      9.14 o 
  -5   3   9       60.01       58.88      8.60 o 
  -4   3   9      874.67      813.89     25.01 o 
  -3   3   9     1900.43     1809.01     36.97 o 
  -2   3   9      756.25      753.93     23.66 o 
  -1   3   9      404.33      349.81     16.54 o 
   0   3   9     2498.93     2544.12     44.77 o 
   1   3   9      184.79      193.46     13.71 o 
   2   3   9      294.74      311.90     17.07 o 
   3   3   9      628.54      742.91     26.22 o 
   4   3   9      281.87      280.04     17.21 o 
   5   3   9       56.70       44.36      9.14 o 
   6   3   9       36.57       38.18      9.28 o 
 -10   4   9      524.95      442.84     22.85 o 
  -9   4   9       20.07       22.18      6.99 o 
  -8   4   9       41.39       57.54      9.95 o 
  -7   4   9     2050.06     1754.29     40.06 o 
  -6   4   9       36.48       69.20      9.41 o 
  -5   4   9     7146.21     7617.21   1013.06 o 
  -4   4   9     3399.88     3696.82    433.30 o 
  -3   4   9     1037.38     1087.31     20.58 o 
  -2   4   9     4093.20     4417.42    136.93 o 
  -1   4   9       90.10       85.42      6.79 o 
   0   4   9       40.03       33.07      7.39 o 
   1   4   9      337.98      342.28     17.48 o 
   2   4   9      759.90      831.77     27.29 o 
   3   4   9      666.24      711.99     26.22 o 
   4   4   9       10.42       27.16      8.60 o 
   5   4   9      662.43      677.17     27.56 o 
   6   4   9      164.87      178.27     16.13 o 
  -9   5   9        7.10        7.26      6.86 o 
  -8   5   9     2413.64     2078.69     45.31 o 
  -7   5   9        0.12        0.48      4.57 o 
  -6   5   9      488.69      477.18     51.29 o 
  -5   5   9      299.92      321.11     41.00 o 
  -4   5   9      126.91      116.73      9.75 o 
  -3   5   9      139.19      135.62     15.33 o 
  -2   5   9      328.04      333.63     28.77 o 
  -1   5   9     3823.92     4127.65    129.87 o 
   0   5   9        4.82        5.73      4.27 o 
   1   5   9     1635.72     1751.57    109.37 o 
   2   5   9      945.63     1055.35     31.46 o 
   3   5   9        6.61        9.28      8.07 o 
   4   5   9      691.21      692.90     27.56 o 
   5   5   9       30.65       24.06      9.01 o 
   6   5   9       81.33       65.20     11.29 o 
  -8   6   9       33.59       32.94      8.87 o 
  -7   6   9     1003.22     1053.28    197.83 o 
  -6   6   9      577.35      595.50     77.10 o 
  -5   6   9      947.07     1010.47     85.64 o 
  -4   6   9     1907.74     1897.01    142.37 o 
  -3   6   9       31.56       33.07      5.53 o 
  -2   6   9     1666.08     1634.51     69.10 o 
  -1   6   9       89.98       86.46      7.27 o 
   0   6   9      520.08      571.49     16.54 o 
   1   6   9      373.56      370.82     13.39 o 
   2   6   9      479.80      470.03     27.69 o 
   3   6   9       17.95       27.43      8.60 o 
   4   6   9       10.42       16.27      7.39 o 
   5   6   9      795.95      720.59     29.58 o 
  -7   7   9       39.57       46.65      9.28 o 
  -6   7   9      773.34      800.51     92.96 o 
  -5   7   9      362.72      351.14     46.92 o 
  -4   7   9     1677.83     1749.71    142.84 o 
  -3   7   9       26.09       35.41      7.19 o 
  -2   7   9       71.89       73.73      7.00 o 
  -1   7   9     1516.62     1358.16     96.80 o 
   0   7   9     1629.78     1754.02     40.60 o 
   1   7   9     1256.76     1250.44     87.65 o 
   2   7   9      665.87      698.95     47.79 o 
   3   7   9      583.15      513.66     16.46 o 
   4   7   9      776.63      750.84     30.11 o 
   5   7   9        0.48        5.38      8.74 o 
  -7   8   9      203.99      222.90     16.80 o 
  -6   8   9     1499.33     1637.06     42.21 o 
  -5   8   9       17.34        8.53      5.07 o 
  -4   8   9      164.52      187.00     10.31 o 
  -3   8   9     2767.71     2903.74    160.99 o 
  -2   8   9      235.56      232.56     15.06 o 
  -1   8   9        3.13        1.69      5.11 o 
   0   8   9      458.15      474.03     22.18 o 
   1   8   9      103.52      104.80      8.31 o 
   2   8   9      256.17      250.71     12.11 o 
   3   8   9       34.88       33.28      6.51 o 
   4   8   9        6.90       14.79     10.35 o 
  -7   9   9      251.22      275.06     19.49 o 
  -6   9   9     2450.13     2728.57     57.00 o 
  -5   9   9      219.01      227.34     17.21 o 
  -4   9   9      916.06      892.78     60.36 o 
  -3   9   9      444.82      463.73     32.67 o 
  -2   9   9       88.49       91.32     12.91 o 
  -1   9   9       27.04       27.35      6.13 o 
   0   9   9      963.62      914.86     31.73 o 
   1   9   9      105.13       99.16      8.59 o 
   2   9   9       46.13       47.64      7.43 o 
   3   9   9     1124.03     1238.99     39.79 o 
  -5  10   9       76.19       82.28     12.64 o 
  -4  10   9      545.21      555.37     26.35 o 
  -3  10   9      259.63      295.23     19.76 o 
  -2  10   9      222.05      183.23     10.62 o 
  -1  10   9      639.58      616.78     18.74 o 
   0  10   9     1357.50     1322.02     27.41 o 
   1  10   9      275.38      305.84     20.84 o 
   2  10   9       71.81       72.20      8.31 o 
  -3  11   9      201.92      200.05     17.21 o 
  -2  11   9       54.73       45.98     10.62 o 
  -1  11   9        0.74        0.00      4.75 o 
   0  11   9       78.69       70.75      8.19 o 
  -4 -11  10      462.04      536.81     25.81 o 
  -3 -11  10      578.30      632.00     27.69 o 
  -2 -11  10      207.71      208.25     16.80 o 
  -1 -11  10       68.67       67.76     11.70 o 
   0 -11  10       40.00       47.32     10.89 o 
   1 -11  10      735.32      711.18     30.52 o 
  -5 -10  10      545.05      694.65     28.10 o 
  -4 -10  10       36.99       51.09     11.02 o 
  -3 -10  10       94.18      107.55     12.77 o 
  -2 -10  10       13.95       19.36      7.53 o 
  -1 -10  10     1396.31     1482.32     41.14 o 
   0 -10  10      182.20      171.01     15.19 o 
   1 -10  10        0.37       16.27      8.34 o 
   2 -10  10      539.00      556.31     26.62 o 
  -7  -9  10      628.30      701.23     28.64 o 
  -6  -9  10      141.05      151.55     12.97 o 
  -5  -9  10       74.18      115.62     12.37 o 
  -4  -9  10     1772.25     2042.13     46.11 o 
  -3  -9  10       25.52       33.21      8.07 o 
  -2  -9  10      322.02      352.77     19.76 o 
  -1  -9  10      271.23      266.59     17.61 o 
   0  -9  10       15.82       16.00      7.39 o 
   1  -9  10      290.35      293.75     18.82 o 
   2  -9  10       28.77       34.95      9.55 o 
   3  -9  10       49.14       51.49     10.62 o 
  -8  -8  10      475.79      564.51     26.75 o 
  -7  -8  10      608.40      662.38     27.29 o 
  -6  -8  10      989.50     1202.05     49.07 o 
  -5  -8  10      565.10      621.86     48.40 o 
  -4  -8  10       66.33       69.72      8.07 o 
  -3  -8  10      878.94      891.87     29.98 o 
  -2  -8  10      127.28      122.88     12.23 o 
  -1  -8  10      522.92      570.56     24.20 o 
   0  -8  10      190.95      208.65     15.33 o 
   1  -8  10     1498.81     1544.84     40.20 o 
   2  -8  10      800.42      786.47     29.04 o 
   3  -8  10      100.35      121.80     13.71 o 
   4  -8  10      544.80      527.27     25.14 o 
  -8  -7  10       15.00       24.06      9.55 o 
  -7  -7  10        1.00        1.88      7.26 o 
  -6  -7  10      734.55      826.13     51.62 o 
  -5  -7  10       43.48      110.18     35.02 o 
  -4  -7  10      382.49      445.21     20.57 o 
  -3  -7  10      926.19     1059.34    111.85 o 
  -2  -7  10      318.20      302.89     17.48 o 
  -1  -7  10      210.63      208.65     14.79 o 
   0  -7  10     1226.18     1233.48     34.42 o 
   1  -7  10      274.15      264.04     16.67 o 
   2  -7  10        1.27        2.55      6.45 o 
   3  -7  10        0.22       15.86      7.53 o 
   4  -7  10        1.07        3.50      7.53 o 
  -9  -6  10      726.54      831.77     33.07 o 
  -8  -6  10        7.30        1.61      6.59 o 
  -7  -6  10       61.69       62.92     10.62 o 
  -6  -6  10     3571.02     4155.53    302.55 o 
  -5  -6  10      330.25      335.63     24.06 o 
  -4  -6  10        7.40       11.82      4.80 o 
  -3  -6  10      178.12      175.54     15.33 o 
  -2  -6  10     1835.44     1709.66     25.97 o 
  -1  -6  10        2.59        4.97      5.92 o 
   0  -6  10        0.80        0.00      5.78 o 
   1  -6  10      953.10      917.01     29.17 o 
   2  -6  10      160.45      152.45     13.58 o 
   3  -6  10     1477.45     1380.42     36.57 o 
   4  -6  10      402.08      414.34     20.97 o 
  -9  -5  10     1195.57     1283.49     39.93 o 
  -8  -5  10      505.22      521.09     24.47 o 
  -7  -5  10       62.56       52.43      9.28 o 
  -6  -5  10      138.37      129.37      8.37 o 
  -5  -5  10      209.01      217.25     14.38 o 
  -4  -5  10      612.07      617.75     22.32 o 
  -3  -5  10     1841.71     1777.55     36.84 o 
  -2  -5  10      381.40      390.01     16.94 o 
  -1  -5  10      169.39      135.78     11.16 o 
   0  -5  10     3522.45     3488.73     38.79 o 
   1  -5  10        5.88        0.00      6.32 o 
   2  -5  10      167.72      171.14     13.44 o 
   3  -5  10     1045.98     1030.88     31.06 o 
   4  -5  10      134.39      121.94     12.50 o 
   6  -5  10        2.17        4.71      7.39 o 
  -9  -4  10       15.33        6.99      7.53 o 
  -8  -4  10       31.57       27.96      8.74 o 
  -7  -4  10     1427.26     1419.00     37.78 o 
  -6  -4  10     1277.62     1310.11     34.82 o 
  -5  -4  10      106.53      104.59     11.02 o 
  -4  -4  10     1131.52     1079.68     29.44 o 
  -3  -4  10     1402.25     1371.55     32.13 o 
  -2  -4  10      628.18      618.15     21.24 o 
  -1  -4  10        3.99        7.93      6.18 o 
   0  -4  10     1500.46     1474.53     31.73 o 
   1  -4  10     1160.97     1087.88     27.16 o 
   2  -4  10      181.36      171.28     13.18 o 
   3  -4  10      397.90      361.78     18.55 o 
   4  -4  10      172.09      165.09     13.18 o 
   6  -4  10      570.12      512.88     24.06 o 
 -10  -3  10     1171.36     1246.79     40.06 o 
  -9  -3  10       77.46       69.24     11.29 o 
  -8  -3  10     1147.56     1074.44     34.01 o 
  -7  -3  10      347.94      365.94     19.76 o 
  -6  -3  10      281.12      260.27     16.00 o 
  -5  -3  10     1952.05     1865.61     40.06 o 
  -4  -3  10      632.94      595.30     21.78 o 
  -3  -3  10       39.38       48.13      8.07 o 
  -2  -3  10       43.64       30.79      6.72 o 
  -1  -3  10     4459.62     4581.68     59.29 o 
   0  -3  10     1211.38     1198.39     28.64 o 
   1  -3  10      275.80      269.95     14.25 o 
   2  -3  10     1427.87     1426.67     32.00 o 
   4  -3  10       80.69       73.13      9.95 o 
   6  -3  10        4.76       16.67      6.99 o 
 -10  -2  10        0.48        7.26      7.66 o 
  -9  -2  10      160.64      141.16     13.98 o 
  -8  -2  10       83.24       77.84     10.62 o 
  -7  -2  10     2450.29     2342.46     48.26 o 
  -6  -2  10       68.58       99.62     11.16 o 
  -5  -2  10      611.42      565.85     22.18 o 
  -4  -2  10     1487.58     1357.43     32.94 o 
  -3  -2  10       83.65       75.82      8.74 o 
  -2  -2  10     1625.45     1606.41     34.28 o 
  -1  -2  10      834.93      830.43     24.20 o 
   0  -2  10      279.94      309.34     15.33 o 
   1  -2  10      792.55      825.72     24.47 o 
   2  -2  10     1284.47     1272.60     30.92 o 
   3  -2  10       25.00       33.07      7.80 o 
 -10  -1  10      795.85      857.59     32.67 o 
  -9  -1  10      799.00      761.06     29.58 o 
  -8  -1  10     1981.63     1686.80     42.21 o 
  -7  -1  10      676.07      615.33     25.01 o 
  -6  -1  10     2410.49     2357.25     46.78 o 
  -5  -1  10      476.24      451.85     19.76 o 
  -4  -1  10      530.66      535.20     21.11 o 
  -3  -1  10      292.02      263.37     14.79 o 
  -2  -1  10      223.81      199.10     12.77 o 
  -1  -1  10     2881.12     3068.30     48.53 o 
   0  -1  10      370.55      337.31     16.00 o 
   1  -1  10      387.33      409.77     17.88 o 
   2  -1  10     3292.19     3458.71     53.10 o 
   4  -1  10      284.58      339.32     18.28 o 
   5  -1  10      185.68      217.93     15.33 o 
 -10   0  10        1.18        0.67      7.26 o 
  -9   0  10      160.01      138.07     13.98 o 
  -8   0  10        8.25       15.06      6.72 o 
  -7   0  10       94.28       82.14     10.49 o 
  -6   0  10      127.21      126.91     11.97 o 
  -5   0  10     1031.89      977.10     29.04 o 
  -4   0  10     1591.40     1530.32     35.22 o 
  -3   0  10     1920.65     1899.08     38.72 o 
  -2   0  10     2055.30     2153.98     40.73 o 
  -1   0  10     1260.14     1349.23     32.00 o 
   0   0  10      772.51      784.18     24.33 o 
   1   0  10      347.51      354.65     17.07 o 
   2   0  10      104.61      103.11     10.76 o 
   3   0  10      511.00      563.16     22.72 o 
   4   0  10        1.85        7.80      7.80 o 
   5   0  10      389.62      470.00     22.18 o 
   6   0  10        7.72       12.91      8.07 o 
 -10   1  10       34.27       22.45      8.07 o 
  -9   1  10     1572.66     1402.60     39.66 o 
  -8   1  10      174.76      185.12     14.79 o 
  -7   1  10       35.90       41.14      9.14 o 
  -6   1  10     4792.15     4339.01     64.80 o 
  -5   1  10       46.11       45.04      8.74 o 
  -4   1  10      244.97      197.09     13.98 o 
  -3   1  10     1361.71     1196.24     30.79 o 
  -2   1  10      612.03      604.03     21.64 o 
  -1   1  10      100.99       95.18      9.68 o 
   0   1  10       84.31       77.30      9.01 o 
   1   1  10      295.02      256.78     15.06 o 
   3   1  10     2756.45     3126.78     54.18 o 
   4   1  10      874.57      895.23     29.58 o 
   5   1  10      170.41      201.39     15.46 o 
   6   1  10      244.12      259.33     17.61 o 
 -10   2  10      278.12      254.36     18.42 o 
  -9   2  10     1926.65     1837.91     45.57 o 
  -8   2  10     1010.15      858.93     29.85 o 
  -7   2  10      210.18      186.20     14.38 o 
  -6   2  10        4.09       13.98      7.80 o 
  -5   2  10      964.95      892.27     27.83 o 
  -4   2  10      372.85      411.52     19.22 o 
  -3   2  10     2015.13     1974.91     40.33 o 
  -2   2  10      792.51      776.92     25.01 o 
  -1   2  10        5.85       15.06      5.92 o 
   0   2  10     2459.53     2440.87     45.31 o 
   1   2  10        0.65        2.96      5.51 o 
   2   2  10      101.73       95.72     11.56 o 
   3   2  10     1001.30     1134.93     32.94 o 
   4   2  10      459.28      431.55     21.24 o 
   5   2  10       25.70       23.80      8.87 o 
   6   2  10      112.59      111.18     12.91 o 
  -9   3  10        0.45        7.93      6.18 o 
  -8   3  10        1.12        0.00      6.18 o 
  -7   3  10      937.62      851.40     28.90 o 
  -6   3  10     4693.70     4275.69     64.80 o 
  -5   3  10       63.26       78.65      9.95 o 
  -4   3  10      375.20      373.07     18.55 o 
  -3   3  10     1784.25     1717.46     38.05 o 
  -2   3  10      827.98      804.62     26.08 o 
  -1   3  10       28.85       43.69      8.07 o 
   0   3  10       15.59       16.94      6.59 o 
   1   3  10      596.30      541.39     22.05 o 
   2   3  10      529.47      533.99     23.12 o 
   3   3  10     1191.51     1265.34     35.49 o 
   4   3  10      181.09      183.24     15.46 o 
   5   3  10       13.41       25.68      9.01 o 
   6   3  10     1485.88     1368.05     41.14 o 
  -9   4  10      145.50      134.98     13.18 o 
  -8   4  10     1383.39     1197.58     35.36 o 
  -7   4  10      146.56      138.07     12.91 o 
  -6   4  10        3.36        4.57      7.39 o 
  -5   4  10       32.42       26.08      7.80 o 
  -4   4  10     1947.68     1911.45     41.27 o 
  -3   4  10        3.83        4.44      6.05 o 
  -2   4  10      103.50       98.81     10.62 o 
  -1   4  10     2525.83     2549.77     47.73 o 
   0   4  10     1768.22     1764.91     40.06 o 
   2   4  10      359.02      396.19     20.30 o 
   3   4  10      382.14      402.78     20.97 o 
   4   4  10      221.21      222.90     16.67 o 
   5   4  10       40.64       40.47     10.22 o 
  -9   5  10       27.03       23.93      8.87 o 
  -8   5  10        4.48        0.00      7.39 o 
  -7   5  10     1584.05     1820.07    278.69 o 
  -6   5  10      132.14      137.45     30.05 o 
  -5   5  10      565.88      613.18     25.34 o 
  -4   5  10     2984.60     3224.17    239.84 o 
  -3   5  10      114.83      100.81     10.08 o 
  -2   5  10      938.68      932.08     57.20 o 
  -1   5  10      212.75      225.12     10.93 o 
   0   5  10        1.48        2.02      6.45 o 
   1   5  10     1055.23     1116.11     33.34 o 
   2   5  10      779.41      791.71     28.77 o 
   3   5  10      106.76      102.98     12.10 o 
   4   5  10       23.99       23.53      8.34 o 
   5   5  10      355.20      378.98     22.59 o 
  -8   6  10     1149.12     1095.68     34.42 o 
  -7   6  10      218.25      240.17     28.97 o 
  -6   6  10      505.04      537.28     45.91 o 
  -5   6  10        6.63        9.42      5.05 o 
  -4   6  10      526.05      520.44     48.87 o 
  -3   6  10       60.58       55.58      6.68 o 
  -2   6  10      383.94      380.81     13.78 o 
  -1   6  10     2538.97     2570.44     59.76 o 
   0   6  10      112.42       95.45     10.35 o 
   1   6  10      733.27      725.83     64.26 o 
   2   6  10     2188.18     2359.00     51.09 o 
   3   6  10        0.31        5.92      7.93 o 
   4   6  10      177.38      152.72     15.06 o 
  -7   7  10      540.02      557.76     80.53 o 
  -6   7  10      536.99      569.93     44.63 o 
  -5   7  10      165.73      164.44     14.52 o 
  -4   7  10     1743.51     1835.46    121.47 o 
  -3   7  10      742.26      734.15     74.01 o 
  -2   7  10      690.33      641.56     54.25 o 
  -1   7  10      424.27      402.81     14.64 o 
   0   7  10      416.72      369.76     20.57 o 
   1   7  10      254.27      240.13     11.81 o 
   2   7  10       51.72       53.27      7.12 o 
   3   7  10        0.26        0.00      8.47 o 
   4   7  10       53.47       52.70     12.77 o 
  -7   8  10       72.05       93.97     13.58 o 
  -6   8  10     1875.66     2221.06     51.36 o 
  -5   8  10        0.32        9.46      8.47 o 
  -4   8  10       37.75       42.62      6.84 o 
  -3   8  10      201.38      195.01     11.03 o 
  -2   8  10        5.13        7.13      4.80 o 
  -1   8  10       39.71       38.83      7.06 o 
   0   8  10      739.00      746.11     20.29 o 
   1   8  10      545.55      532.91     20.17 o 
   2   8  10      131.54      120.61      9.43 o 
   3   8  10      585.63      593.01     28.50 o 
  -5   9  10       89.03      101.77     13.31 o 
  -4   9  10       68.18       66.70      8.01 o 
  -3   9  10     1320.46     1334.88     39.39 o 
  -2   9  10      618.45      572.45     18.09 o 
  -1   9  10      206.28      190.16     11.26 o 
   0   9  10     1385.21     1290.56     27.32 o 
   1   9  10        0.37        3.16      6.01 o 
   2   9  10       18.75       21.30      6.34 o 
  -4  10  10      196.21      186.47     17.61 o 
  -3  10  10      236.20      240.38     18.55 o 
  -2  10  10      138.32      123.21      9.55 o 
  -1  10  10       78.37       77.13      8.26 o 
   0  10  10        7.82       12.83      6.05 o 
  -4 -10  11     2056.41     2531.48     55.12 o 
  -3 -10  11      159.36      173.96     15.86 o 
  -2 -10  11        1.44        8.34      7.26 o 
  -1 -10  11      349.61      413.80     23.26 o 
   0 -10  11        8.04        3.63      7.93 o 
   1 -10  11      427.57      410.98     23.80 o 
  -6  -9  11       87.33      105.27     12.91 o 
  -5  -9  11        1.97        6.99      8.20 o 
  -4  -9  11       34.11       37.37      9.41 o 
  -3  -9  11       25.80       15.33      8.20 o 
  -2  -9  11       48.05       51.36      9.68 o 
  -1  -9  11      879.14      861.22     31.46 o 
   0  -9  11       24.26       23.12      8.34 o 
   1  -9  11      136.62      129.60     14.65 o 
   2  -9  11     1443.08     1460.01     42.35 o 
  -7  -8  11      227.86      274.66     18.96 o 
  -6  -8  11       15.28       18.22      6.13 o 
  -5  -8  11      270.75      296.81     14.25 o 
  -4  -8  11     1183.40     1472.64     39.66 o 
  -3  -8  11       20.41       19.36      7.80 o 
  -2  -8  11       74.38       85.64     11.70 o 
  -1  -8  11     1002.38      994.04     32.80 o 
   0  -8  11       98.43      102.31     12.37 o 
   1  -8  11      127.74      122.88     13.58 o 
   2  -8  11       73.68       64.67     11.83 o 
   3  -8  11       46.62       37.11     10.35 o 
  -7  -7  11      347.43      415.95     22.59 o 
  -6  -7  11     1070.12     1325.20    104.73 o 
  -5  -7  11      134.87      141.53      9.35 o 
  -4  -7  11       11.55       24.30      6.92 o 
  -3  -7  11     1131.05     1117.08     95.65 o 
  -2  -7  11      220.94      220.75     15.86 o 
  -1  -7  11       15.49       14.79      6.99 o 
   0  -7  11        6.08        2.15      7.13 o 
   1  -7  11      256.55      255.03     17.21 o 
   2  -7  11     1457.67     1397.90     39.26 o 
   3  -7  11      183.40      187.14     16.00 o 
   4  -7  11       85.06       78.51     12.10 o 
  -8  -6  11      149.58      192.79     16.67 o 
  -7  -6  11       43.85       41.94      9.68 o 
  -6  -6  11       91.90      100.37      8.22 o 
  -5  -6  11      497.44      561.67     32.20 o 
  -4  -6  11       21.88       38.21     15.73 o 
  -3  -6  11      271.73      267.54     11.38 o 
  -2  -6  11      489.42      501.07     15.00 o 
  -1  -6  11      181.58      212.68     15.33 o 
   0  -6  11      746.51      826.66     28.77 o 
   1  -6  11      263.99      282.99     18.01 o 
   2  -6  11      317.37      328.84     19.49 o 
   3  -6  11      851.73      813.76     29.44 o 
   4  -6  11      552.93      488.95     23.93 o 
  -8  -5  11     1068.61     1133.45     36.70 o 
  -7  -5  11      589.24      600.40     25.95 o 
  -6  -5  11     1791.02     2049.78    158.37 o 
  -5  -5  11     1256.63     1293.30     34.82 o 
  -4  -5  11      155.40      150.30     12.37 o 
  -3  -5  11     1518.95     1486.09     35.09 o 
  -2  -5  11      188.64      190.63     13.44 o 
  -1  -5  11       88.94       80.39      9.68 o 
   0  -5  11       86.82       88.19     11.16 o 
   1  -5  11     1062.63     1071.88     32.40 o 
   2  -5  11       21.95       24.33      7.93 o 
   3  -5  11      230.95      228.55     16.54 o 
   4  -5  11      872.93      787.01     28.64 o 
  -9  -4  11      325.61      344.97     22.32 o 
  -8  -4  11       12.95       36.57      9.28 o 
  -7  -4  11      323.07      298.86     18.42 o 
  -6  -4  11        3.79        5.92      6.05 o 
  -5  -4  11      284.26      276.41     16.54 o 
  -4  -4  11      580.25      593.28     22.85 o 
  -3  -4  11      337.14      302.62     16.27 o 
  -2  -4  11      118.92       95.99      9.95 o 
  -1  -4  11     2583.82     2604.48     45.44 o 
   0  -4  11     2525.36     2584.32     44.90 o 
   1  -4  11     1134.30     1136.95     29.31 o 
   3  -4  11      304.54      287.16     17.34 o 
   4  -4  11      127.10      112.66     12.64 o 
  -9  -3  11        0.41        0.00      7.39 o 
  -8  -3  11      176.80      172.75     15.06 o 
  -7  -3  11     1020.92     1087.61     34.15 o 
  -6  -3  11      467.06      458.57     21.51 o 
  -5  -3  11      438.01      423.08     20.03 o 
  -4  -3  11     1803.30     1645.13     37.91 o 
  -3  -3  11      143.69      136.72     11.83 o 
  -2  -3  11       16.10       29.58      7.93 o 
  -1  -3  11      339.58      322.38     16.67 o 
   0  -3  11       14.14       19.09      6.72 o 
   1  -3  11      391.26      387.32     17.75 o 
   2  -3  11      358.83      370.24     17.61 o 
   4  -3  11      608.40      515.71     22.45 o 
  -9  -2  11        8.18        0.00      5.78 o 
  -8  -2  11      310.11      309.61     19.36 o 
  -7  -2  11      663.94      666.41     26.62 o 
  -6  -2  11      760.68      730.54     27.16 o 
  -5  -2  11      228.16      225.72     15.19 o 
  -4  -2  11       72.62       73.81      9.55 o 
  -3  -2  11        1.66        1.34      5.38 o 
  -2  -2  11       11.54        8.47      6.86 o 
  -1  -2  11     2760.44     2846.88     48.53 o 
   0  -2  11      160.18      167.51     12.77 o 
   1  -2  11      347.06      372.80     17.75 o 
   2  -2  11     2308.04     2281.70     43.96 o 
   3  -2  11       96.26       87.52     10.49 o 
  -9  -1  11        8.24       14.65      7.39 o 
  -7  -1  11      582.36      561.01     24.74 o 
  -6  -1  11       16.06       14.25      7.39 o 
  -5  -1  11        3.50        0.00      5.65 o 
  -4  -1  11     5348.62     5450.42     72.87 o 
  -3  -1  11      642.60      620.30     23.12 o 
  -2  -1  11       71.93       80.93      9.68 o 
  -1  -1  11     3029.89     3247.64     52.83 o 
   0  -1  11      884.03      944.70     27.83 o 
   1  -1  11        7.60        1.08      5.65 o 
   2  -1  11       28.17       22.59      7.66 o 
   3  -1  11      350.09      324.13     17.88 o 
  -9   0  11      712.65      722.47     29.85 o 
  -8   0  11     1516.65     1396.69     39.53 o 
  -7   0  11      708.43      675.15     26.89 o 
  -6   0  11     2232.66     2062.70     45.44 o 
  -5   0  11       57.72       54.72      9.28 o 
  -4   0  11     1520.17     1477.62     36.43 o 
  -3   0  11     1282.88     1320.06     33.88 o 
  -2   0  11      353.85      351.29     17.61 o 
  -1   0  11      968.74      972.13     28.77 o 
   0   0  11       16.81       15.33      6.32 o 
   1   0  11     1115.66     1136.14     31.59 o 
   2   0  11     1350.89     1446.70     36.43 o 
   3   0  11       15.83       20.97      7.93 o 
   4   0  11      613.64      654.45     26.35 o 
   5   0  11      418.75      521.49     24.33 o 
  -9   1  11      937.10      899.66     33.07 o 
  -8   1  11      338.36      332.74     19.90 o 
  -7   1  11        2.41        4.17      6.32 o 
  -6   1  11        0.08       13.44      7.80 o 
  -5   1  11     1798.15     1688.82     40.20 o 
  -4   1  11       85.58       91.28     10.49 o 
  -3   1  11      923.26      885.15     27.96 o 
  -2   1  11     2558.13     2513.60     47.32 o 
  -1   1  11      441.31      507.24     21.24 o 
   0   1  11     2248.55     2216.09     44.63 o 
   1   1  11      595.92      596.91     23.53 o 
   2   1  11      108.67      115.48     11.43 o 
   3   1  11      505.50      544.34     23.66 o 
   4   1  11      627.05      642.21     26.75 o 
   5   1  11        6.16       20.43      8.47 o 
  -9   2  11      220.98      212.41     16.80 o 
  -8   2  11      870.71      826.80     30.52 o 
  -7   2  11      110.42      107.15     11.97 o 
  -6   2  11     1844.41     1730.50     41.68 o 
  -5   2  11      443.02      383.02     19.63 o 
  -4   2  11       85.54       59.96      9.41 o 
  -3   2  11      340.15      344.70     18.15 o 
  -2   2  11      459.25      507.64     21.78 o 
  -1   2  11       67.08       65.07      9.14 o 
   0   2  11        1.70        4.71      5.78 o 
   1   2  11      595.56      541.79     22.72 o 
   2   2  11        3.36        8.47      6.05 o 
   3   2  11       90.70      110.51     12.91 o 
   4   2  11     1380.10     1399.11     39.66 o 
   5   2  11      499.26      465.83     24.20 o 
  -9   3  11      234.73      241.59     18.01 o 
  -8   3  11      415.27      386.11     21.38 o 
  -7   3  11       55.80       63.19     10.08 o 
  -6   3  11       18.23       18.28      7.39 o 
  -5   3  11      806.49      704.73     26.35 o 
  -4   3  11      707.54      705.54     25.95 o 
  -3   3  11      152.13      157.16     13.04 o 
  -2   3  11     1413.06     1326.51     35.09 o 
  -1   3  11      684.36      674.48     25.14 o 
   0   3  11     1203.63     1203.63     34.01 o 
   1   3  11      250.04      210.67     15.06 o 
   3   3  11       65.52       66.01     10.62 o 
   4   3  11      594.29      538.43     25.41 o 
   5   3  11      503.25      465.43     24.60 o 
  -8   4  11      443.21      405.60     22.32 o 
  -7   4  11     1685.24     1544.97     41.00 o 
  -6   4  11      859.56      827.74     29.44 o 
  -5   4  11      348.71      323.46     18.42 o 
  -4   4  11     1680.29     1578.18     39.26 o 
  -3   4  11     1011.32      996.33     30.79 o 
  -2   4  11        0.33        0.00      5.92 o 
  -1   4  11       93.30       93.17     11.29 o 
   0   4  11       44.88       36.43      8.34 o 
   1   4  11      886.89      893.08     30.52 o 
   2   4  11      122.35      132.96     13.85 o 
   3   4  11      195.56      210.26     16.80 o 
   4   4  11      640.93      668.30     28.64 o 
  -8   5  11      118.13      115.75     13.18 o 
  -7   5  11     1184.03     1104.42     34.95 o 
  -6   5  11      421.43      375.62     20.57 o 
  -5   5  11       14.91        9.81      7.80 o 
  -4   5  11        1.26       25.27      8.74 o 
  -3   5  11       48.30       61.84     10.62 o 
  -2   5  11       25.65       26.62      7.93 o 
  -1   5  11     3253.00     3255.30     58.35 o 
   0   5  11      281.82      257.18     17.21 o 
   1   5  11      226.38      193.46     16.00 o 
   2   5  11     1655.25     1626.31     43.02 o 
   3   5  11       74.76       79.18     12.37 o 
   4   5  11        1.72        0.00      7.66 o 
  -7   6  11     1487.21     1624.27    216.31 o 
  -6   6  11       53.05       49.76      6.78 o 
  -5   6  11      179.46      192.11     12.23 o 
  -4   6  11     1962.24     2007.09    104.66 o 
  -3   6  11       55.16       47.76      6.84 o 
  -2   6  11      585.58      581.62     23.73 o 
  -1   6  11      862.49      848.90     31.73 o 
   0   6  11      414.74      356.13     20.17 o 
   1   6  11       42.43       24.20      8.60 o 
   2   6  11       64.15       73.00     11.83 o 
   3   6  11      270.11      272.10     19.63 o 
  -6   7  11      490.72      529.06     32.74 o 
  -5   7  11       36.62       37.82      6.70 o 
  -4   7  11       59.74       64.28      7.44 o 
  -3   7  11      420.32      420.95     40.00 o 
  -2   7  11      109.65       96.60      8.46 o 
  -1   7  11      544.46      523.15     28.03 o 
   0   7  11        0.02        0.00      4.86 o 
   1   7  11      474.07      397.00     22.18 o 
   2   7  11     1729.89     1904.73     49.07 o 
  -5   8  11      445.02      460.30     39.86 o 
  -4   8  11      347.90      348.66     21.64 o 
  -3   8  11      516.52      488.60     17.10 o 
  -2   8  11      567.02      517.88     17.61 o 
  -1   8  11      377.34      330.93     30.65 o 
   0   8  11      486.12      449.78     16.73 o 
   1   8  11        8.32        8.06      5.07 o 
  -3   9  11      583.29      555.87     18.63 o 
  -2   9  11      340.79      329.71     23.39 o 
  -1   9  11       19.29       14.59      5.51 o 
  -4  -9  12      953.86     1146.09     37.37 o 
  -3  -9  12      139.72      165.49     15.73 o 
  -2  -9  12       10.60       14.52      7.66 o 
  -1  -9  12      599.00      666.28     29.04 o 
   0  -9  12       17.91        8.47      9.68 o 
  -6  -8  12        6.10       14.32      6.21 o 
  -5  -8  12       76.05       88.06     12.10 o 
  -4  -8  12      244.09      271.43     18.82 o 
  -3  -8  12      272.87      309.61     19.76 o 
  -2  -8  12      101.62      122.88     13.31 o 
  -1  -8  12        0.97       13.31      7.53 o 
   0  -8  12      203.27      242.39     18.42 o 
   1  -8  12       73.86       84.56     12.91 o 
   2  -8  12      599.39      639.93     29.04 o 
  -6  -7  12       69.33       73.67      9.07 o 
  -5  -7  12     1211.97     1428.23    103.52 o 
  -4  -7  12       54.16       51.63      6.65 o 
  -3  -7  12       13.59       24.20      8.20 o 
  -2  -7  12     1720.53     1823.80     45.17 o 
  -1  -7  12      165.36      162.27     14.52 o 
   0  -7  12        0.40        9.95      7.26 o 
   1  -7  12       98.80      100.43     12.64 o 
   2  -7  12       82.64       89.27     12.50 o 
  -7  -6  12       37.14       40.60      9.95 o 
  -6  -6  12      354.49      424.76     57.47 o 
  -5  -6  12      813.27      946.73     75.82 o 
  -4  -6  12      280.89      274.69     16.27 o 
  -3  -6  12      791.93      877.96     25.81 o 
  -2  -6  12      157.03      159.71     14.65 o 
  -1  -6  12      249.70      254.90     17.34 o 
   0  -6  12      361.97      377.50     20.84 o 
   1  -6  12      888.58      916.47     32.13 o 
   2  -6  12       46.35       45.84      9.95 o 
   3  -6  12       54.75       60.09     11.70 o 
  -8  -5  12      107.05      114.41     15.06 o 
  -7  -5  12       66.45       65.74     10.76 o 
  -6  -5  12       50.40       62.78     10.62 o 
  -5  -5  12      434.33      436.79     21.51 o 
  -4  -5  12       58.47       54.85      9.01 o 
  -3  -5  12      333.89      339.73     18.28 o 
  -2  -5  12     3473.72     3561.96     57.00 o 
  -1  -5  12      262.28      269.55     15.73 o 
   0  -5  12        0.31        8.87      6.86 o 
   1  -5  12     1159.18     1143.00     34.95 o 
   2  -5  12       70.99       59.83     10.22 o 
   3  -5  12        9.06       22.59      8.47 o 
  -8  -4  12      595.37      652.30     28.77 o 
  -7  -4  12      964.64     1001.57     34.15 o 
  -6  -4  12      765.72      765.63     28.90 o 
  -5  -4  12      841.92      882.05     29.98 o 
  -4  -4  12      409.87      378.31     19.36 o 
  -3  -4  12      402.51      359.36     18.82 o 
  -2  -4  12       92.61       99.89     11.16 o 
  -1  -4  12      175.10      175.98     13.71 o 
   0  -4  12       37.90       49.88      9.14 o 
   3  -4  12        4.49        8.60      7.80 o 
   4  -4  12      441.89      401.57     22.18 o 
  -8  -3  12      143.54      152.86     15.19 o 
  -7  -3  12      599.78      590.32     26.22 o 
  -6  -3  12       66.45       73.81     10.35 o 
  -5  -3  12        0.60        7.66      6.18 o 
  -4  -3  12       34.75       30.79      7.66 o 
  -3  -3  12      276.98      278.56     16.40 o 
  -2  -3  12      192.92      209.32     14.92 o 
  -1  -3  12      513.57      528.61     21.78 o 
   0  -3  12      622.41      634.28     23.80 o 
   1  -3  12      974.30     1015.95     29.98 o 
  -8  -2  12        6.13        6.18      8.87 o 
  -7  -2  12      397.05      422.68     22.45 o 
  -6  -2  12      642.96      616.81     25.81 o 
  -5  -2  12        0.00        2.82      5.78 o 
  -4  -2  12     1343.53     1296.66     35.36 o 
  -3  -2  12      145.62      123.95     11.70 o 
  -2  -2  12       18.46       16.80      7.80 o 
  -1  -2  12     2042.58     2116.87     43.83 o 
   0  -2  12      184.18      201.93     14.12 o 
   1  -2  12       17.11       25.54      8.07 o 
   2  -2  12        3.07        4.44      6.59 o 
   3  -2  12      280.32      311.49     18.01 o 
  -8  -1  12      436.07      433.70     23.53 o 
  -7  -1  12     1490.11     1451.40     40.60 o 
  -6  -1  12      195.25      197.89     15.46 o 
  -5  -1  12      148.91      127.99     12.64 o 
  -4  -1  12      657.01      604.71     24.47 o 
  -3  -1  12      522.15      540.98     22.85 o 
  -2  -1  12        2.85       20.43      7.13 o 
  -1  -1  12     1120.80     1095.27     31.59 o 
   0  -1  12     1323.67     1334.98     35.22 o 
   1  -1  12      196.17      192.79     14.12 o 
   2  -1  12     1354.36     1341.16     35.90 o 
   3  -1  12       90.55      105.53     11.56 o 
   4  -1  12        7.42        7.13      7.53 o 
  -8   0  12      165.60      167.38     15.59 o 
  -7   0  12       14.73        9.28      7.13 o 
  -6   0  12      200.87      221.42     16.13 o 
  -5   0  12     2879.73     2809.23     54.31 o 
  -4   0  12      258.42      247.77     16.40 o 
  -3   0  12      229.20      257.72     16.80 o 
  -2   0  12      928.56      934.89     29.98 o 
  -1   0  12     1500.58     1599.02     38.85 o 
   0   0  12        7.43        5.11      6.72 o 
   1   0  12        1.55        4.97      6.59 o 
   2   0  12       20.50       15.19      6.86 o 
   3   0  12      200.51      181.76     14.65 o 
   4   0  12       47.61       60.23     10.49 o 
  -8   1  12     2323.75     2330.36     53.24 o 
  -7   1  12      195.86      188.75     15.59 o 
  -6   1  12      332.70      310.69     19.09 o 
  -5   1  12      776.74      712.79     27.29 o 
  -4   1  12        5.49        7.66      6.45 o 
  -3   1  12      254.39      232.31     16.27 o 
  -2   1  12      115.87      100.83     11.02 o 
  -1   1  12      656.95      619.90     24.60 o 
   0   1  12      139.29      129.87     12.10 o 
   1   1  12      866.88      807.84     28.50 o 
   2   1  12      241.08      236.21     16.40 o 
   3   1  12      134.23      130.94     13.58 o 
   4   1  12      711.74      749.90     29.71 o 
  -8   2  12       37.47       46.65     10.49 o 
  -7   2  12       15.00       14.52      7.66 o 
  -6   2  12      189.57      178.40     15.06 o 
  -5   2  12      907.39      882.32     30.52 o 
  -4   2  12       38.19       43.42      9.01 o 
  -3   2  12       10.47       14.65      7.53 o 
  -2   2  12     2827.21     2808.02     53.37 o 
  -1   2  12        0.13        0.27      5.78 o 
   0   2  12      113.94      106.48     11.97 o 
   1   2  12      542.62      525.92     23.66 o 
   2   2  12        8.83       13.04      6.86 o 
   3   2  12       75.11       71.12     10.62 o 
   4   2  12      155.97      122.07     14.25 o 
  -8   3  12      731.23      733.77     30.25 o 
  -7   3  12      692.91      682.14     28.23 o 
  -6   3  12      296.91      302.62     19.22 o 
  -5   3  12     1229.06     1172.04     35.36 o 
  -4   3  12      212.76      204.35     15.73 o 
  -3   3  12      180.01      143.31     13.71 o 
  -2   3  12       71.24       72.60     11.16 o 
  -1   3  12      408.70      388.13     20.30 o 
   0   3  12       64.38       53.91      9.28 o 
   1   3  12      473.16      428.46     21.91 o 
   2   3  12       82.79       75.15     11.29 o 
   3   3  12       22.89       18.55      8.47 o 
  -7   4  12     1077.04      968.23     33.74 o 
  -6   4  12        3.27        9.55      7.13 o 
  -5   4  12      187.45      183.11     15.73 o 
  -4   4  12      643.70      587.09     25.41 o 
  -3   4  12     1094.44     1085.33     34.01 o 
  -2   4  12     1156.29     1148.51     35.09 o 
  -1   4  12     1103.48      982.75     32.53 o 
   0   4  12      628.68      590.32     25.68 o 
   1   4  12      566.34      514.77     24.33 o 
   2   4  12      169.33      142.91     14.25 o 
   3   4  12       35.87       43.29     10.22 o 
  -7   5  12      497.59      452.52     24.06 o 
  -6   5  12      748.82      668.56     27.96 o 
  -5   5  12        1.37        6.32      7.80 o 
  -4   5  12     1605.05     1479.23     40.33 o 
  -3   5  12      952.38      921.18     32.00 o 
  -2   5  12      245.64      236.75     17.07 o 
  -1   5  12      601.49      555.37     25.27 o 
   0   5  12      525.45      431.82     22.72 o 
   1   5  12        1.57        0.00      7.80 o 
   2   5  12        4.14        8.20      8.07 o 
  -6   6  12        8.84        6.18      7.39 o 
  -5   6  12       97.76       76.36     12.23 o 
  -4   6  12        0.50        0.67      6.59 o 
  -3   6  12      612.25      572.17     25.95 o 
  -2   6  12       12.41       16.80      8.74 o 
  -1   6  12      242.20      221.15     17.21 o 
   0   6  12      805.54      707.69     29.31 o 
   1   6  12        0.04        0.00      6.72 o 
  -5   7  12      370.03      381.44     52.90 o 
  -4   7  12      298.33      316.73     29.91 o 
  -3   7  12      114.22      106.60     12.44 o 
  -2   7  12      138.09      131.31      9.99 o 
  -1   7  12      287.70      263.50     18.55 o 
   0   7  12      243.28      205.69     16.94 o 
  -2   8  12       76.15       71.66      8.26 o 
  -3  -8  13      682.86      841.05     32.53 o 
  -2  -8  13      126.32      144.66     14.79 o 
  -1  -8  13      203.10      231.91     18.55 o 
  -5  -7  13      105.70      130.14     10.15 o 
  -4  -7  13       92.83      102.58     13.18 o 
  -3  -7  13       70.18       83.35     11.70 o 
  -2  -7  13      154.27      153.26     15.33 o 
  -1  -7  13      172.43      189.16     16.80 o 
   0  -7  13      544.50      627.16     28.50 o 
   1  -7  13      190.54      222.23     18.28 o 
  -6  -6  13        0.03        4.05      6.10 o 
  -5  -6  13      913.82     1018.28    102.85 o 
  -4  -6  13       87.15       99.62      8.79 o 
  -3  -6  13       15.94       20.50      5.66 o 
  -2  -6  13      635.01      711.18     29.17 o 
  -1  -6  13       16.78       24.20      9.55 o 
   0  -6  13        1.43        0.00      7.53 o 
   1  -6  13      345.75      314.72     20.57 o 
  -6  -5  13       62.24       50.82     10.08 o 
  -5  -5  13     1212.06     1248.67     36.97 o 
  -4  -5  13       52.99       62.11      9.95 o 
  -3  -5  13        0.46        0.00      6.86 o 
  -2  -5  13       12.07       28.90      8.47 o 
   0  -5  13       28.88       36.97      9.28 o 
   1  -5  13       69.99       73.13     11.43 o 
   2  -5  13       92.36       94.38     13.58 o 
  -7  -4  13      255.30      255.30     18.82 o 
  -6  -4  13       30.24       34.95      9.68 o 
  -5  -4  13       44.09       42.35      9.14 o 
  -4  -4  13      314.80      311.09     18.55 o 
  -3  -4  13      488.70      499.84     22.59 o 
  -2  -4  13     1003.99     1103.07     32.94 o 
  -1  -4  13       48.98       65.20     10.35 o 
   2  -4  13        1.12        6.05      8.60 o 
  -7  -3  13       62.20       65.34     11.43 o 
  -6  -3  13      946.84      960.70     33.61 o 
  -5  -3  13      101.38      102.85     12.50 o 
  -4  -3  13       55.31       53.51      9.95 o 
  -3  -3  13      328.64      305.98     18.28 o 
  -2  -3  13      270.30      283.40     17.75 o 
  -1  -3  13      414.21      428.73     21.24 o 
   0  -3  13        4.82        7.66      7.39 o 
   1  -3  13       76.76       70.04     10.35 o 
  -7  -2  13      520.55      526.19     25.95 o 
  -6  -2  13       29.29       35.49      9.28 o 
  -5  -2  13      184.03      154.47     14.38 o 
  -4  -2  13      552.23      506.43     23.39 o 
  -3  -2  13     1016.90     1050.51     32.94 o 
  -2  -2  13       69.74       88.06     10.89 o 
  -1  -2  13       13.61       14.52      7.93 o 
   0  -2  13     2095.57     2133.54     46.25 o 
   1  -2  13      243.23      262.56     16.80 o 
   2  -2  13      163.80      154.20     13.85 o 
  -7  -1  13      369.09      339.05     21.38 o 
  -6  -1  13      833.49      829.49     31.32 o 
  -5  -1  13      365.09      368.90     20.97 o 
  -4  -1  13      472.70      474.17     23.12 o 
  -3  -1  13      273.41      275.60     17.75 o 
  -2  -1  13        3.86        1.75      6.99 o 
  -1  -1  13      658.10      734.31     27.56 o 
   0  -1  13        1.11        8.60      7.13 o 
   1  -1  13       10.67       16.40      7.53 o 
   2  -1  13       49.27       47.32      9.81 o 
   3  -1  13      739.73      727.31     28.77 o 
  -7   0  13      915.84      902.08     33.21 o 
  -6   0  13      129.18      111.45     13.04 o 
  -5   0  13      326.01      277.08     18.69 o 
  -4   0  13      104.08      114.27     12.50 o 
  -3   0  13      748.83      774.64     28.77 o 
  -2   0  13      289.87      290.12     18.42 o 
  -1   0  13      125.45      106.74     11.83 o 
   0   0  13     1227.86     1196.24     35.36 o 
   1   0  13      334.08      341.21     19.49 o 
   2   0  13       13.11       16.00      7.93 o 
   3   0  13      340.58      339.46     20.57 o 
  -7   1  13       21.20       21.78      8.20 o 
  -6   1  13       52.58       50.82      9.95 o 
  -5   1  13      322.24      318.75     19.49 o 
  -4   1  13      457.56      460.18     22.85 o 
  -3   1  13      409.78      445.13     22.59 o 
  -2   1  13     1492.33     1502.35     40.06 o 
  -1   1  13      434.26      403.72     21.11 o 
   0   1  13      176.37      202.46     15.73 o 
   1   1  13       94.24      101.64     11.83 o 
   2   1  13       77.24       74.61     11.16 o 
   3   1  13        6.61        6.59      8.87 o 
  -7   2  13        0.17        4.30      7.80 o 
  -6   2  13        0.42        0.00      6.72 o 
  -5   2  13     1476.62     1388.08     39.93 o 
  -4   2  13        9.16       14.25      7.80 o 
  -3   2  13        5.75        4.03      6.45 o 
  -2   2  13       36.57       25.81      8.47 o 
  -1   2  13      606.32      600.54     25.95 o 
   0   2  13       85.94       75.42     11.16 o 
   1   2  13      213.83      202.60     16.00 o 
   2   2  13       33.27       25.68      9.14 o 
  -7   3  13      416.15      399.15     23.12 o 
  -6   3  13       14.44        7.93      8.34 o 
  -5   3  13      342.28      319.96     20.30 o 
  -4   3  13      286.14      259.20     18.01 o 
  -3   3  13      396.01      413.67     22.32 o 
  -2   3  13     1370.40     1404.35     39.93 o 
  -1   3  13       34.27       37.51      8.87 o 
   0   3  13       62.39       54.45     10.76 o 
   1   3  13      473.14      486.80     24.74 o 
   2   3  13        0.89        0.00      7.26 o 
  -6   4  13      380.75      366.61     21.78 o 
  -5   4  13      877.57      877.48     32.53 o 
  -4   4  13       94.54       91.82     12.23 o 
  -3   4  13       51.55       74.61     11.16 o 
  -2   4  13      163.08      136.32     14.25 o 
  -1   4  13      573.59      550.80     26.08 o 
   0   4  13      101.03      102.31     13.44 o 
   1   4  13       97.02       83.22     12.37 o 
  -5   5  13       64.58       66.41     11.29 o 
  -4   5  13       11.25       14.79      8.87 o 
  -3   5  13     1481.20     1421.29     41.54 o 
  -2   5  13       24.58       26.35      9.95 o 
  -1   5  13       54.26       56.87     11.16 o 
   0   5  13      757.49      761.19     31.19 o 
  -4   6  13       81.60       85.77     13.04 o 
  -3   6  13      715.15      719.52     29.98 o 
  -2   6  13       26.41       16.67      8.60 o 
  -1   6  13      639.48      566.39     27.16 o 
  -3  -6  14        8.63       15.06      7.93 o 
  -2  -6  14      412.22      470.27     24.74 o 
  -5  -5  14        6.43        5.24      7.80 o 
  -4  -5  14      427.48      446.47     23.39 o 
  -3  -5  14        1.39        3.23      7.66 o 
   0  -5  14       80.38       94.51     13.31 o 
  -5  -4  14      714.53      774.50     30.65 o 
  -4  -4  14      265.01      286.35     19.22 o 
  -3  -4  14       48.80       41.94      9.28 o 
  -2  -4  14      312.21      337.84     19.90 o 
  -1  -4  14       99.23      106.88     13.04 o 
  -6  -3  14        0.33        4.84      8.47 o 
  -5  -3  14      103.55      102.98     13.04 o 
  -4  -3  14      478.46      471.21     23.66 o 
  -3  -3  14      361.46      384.63     21.11 o 
  -2  -3  14      283.97      295.09     18.55 o 
  -1  -3  14       27.41       37.64      9.55 o 
   0  -3  14      764.77      774.50     29.04 o 
  -6  -2  14      742.72      833.25     32.67 o 
  -5  -2  14       14.47       27.56      9.81 o 
  -4  -2  14        0.16        0.67      7.13 o 
  -3  -2  14      833.44      872.11     31.59 o 
  -2  -2  14       16.50       22.45      9.41 o 
  -1  -2  14       13.14       13.58      7.53 o 
   0  -2  14        7.28        3.36      7.39 o 
   1  -2  14       11.61        4.17      7.66 o 
  -6  -1  14      120.06      127.58     14.79 o 
  -5  -1  14      441.25      458.84     24.20 o 
  -4  -1  14       68.50       68.83     11.29 o 
  -3  -1  14      355.89      374.14     21.78 o 
  -2  -1  14       24.46       49.88     10.49 o 
  -1  -1  14       25.81       28.64      8.47 o 
   0  -1  14      882.95      942.55     32.67 o 
   1  -1  14        1.11        6.99      7.80 o 
  -6   0  14      277.02      275.47     20.43 o 
  -5   0  14      173.14      170.07     16.40 o 
  -4   0  14      219.06      235.00     18.28 o 
  -3   0  14     2489.91     2777.24     57.67 o 
  -2   0  14      353.92      386.24     22.05 o 
  -1   0  14       97.38      106.48     12.64 o 
   0   0  14      241.88      263.77     18.28 o 
   1   0  14       98.55       98.41     13.18 o 
  -6   1  14      283.42      304.77     20.43 o 
  -5   1  14      869.29      896.17     33.88 o 
  -4   1  14       13.36       18.96      9.81 o 
  -3   1  14      157.47      170.33     16.13 o 
  -2   1  14      298.05      320.10     20.17 o 
  -1   1  14      635.68      629.98     27.56 o 
   0   1  14      290.07      267.80     18.96 o 
   1   1  14       15.23       14.38      8.20 o 
  -5   2  14      130.22      134.71     14.79 o 
  -4   2  14      936.64      896.04     33.34 o 
  -3   2  14       10.20        8.20      8.74 o 
  -2   2  14      339.09      355.19     21.38 o 
  -1   2  14      350.08      364.87     21.78 o 
   0   2  14        5.95        4.71      8.47 o 
  -5   3  14      870.44      916.87     34.55 o 
  -4   3  14        3.73        2.42      6.99 o 
  -3   3  14        1.46        0.81      6.99 o 
  -2   3  14      117.92      118.71     13.98 o 
  -1   3  14      310.72      317.81     20.97 o 
   0   3  14       14.08       24.60      9.41 o 
  -3   4  14      491.01      479.27     25.14 o 
  -2   4  14      226.86      238.36     18.55 o 
                                                 
